# Supplementary material for: 6′-(1,3-Diphenyl-1H-pyrazol-4-yl)-7′-(1H-indol-3-ylcarbon­yl)-2-oxo-1-(prop-2-en-1-yl)-5′,6′,7′,7a’-tetra­hydro-1′H-spiro­[indoline-3,5′-pyrrolo­[1,2-c][1,3]thia­zole]-7′-carbo­nitrile
Source: Acta Crystallogr Sect E Struct Rep Online. 2013 May 11;69(Pt 6):o857–8. doi: 10.1107/S1600536813011513 (PMC3684939; doi:10.1107/S1600536813011513)
Supplement: Supplementary file 1 [file e-69-0o857-sup1.cif]

##############################################################################
#                                                                            #
# This CIF contains the data in a paper accepted for publication in          #
# Acta Crystallographica Section E. It conforms to the requirements of       #
# Notes for Authors for Acta Crystallographica Section E, and has been       #
# peer reviewed under the auspices of the IUCr Commission on Journals.       #
#                                                                            #
# Full details of the Crystallographic Information File format               #
# are given in the paper "The Crystallographic Information File (CIF):       #
# a New Standard Archive File for Crystallography" by S. R. Hall, F. H.      #
# Allen and I. D. Brown [Acta Cryst. (1991), A47, 655-685].                  #
#                                                                            #
# The current version of the core CIF dictionary is obtainable from          #
# ftp://ftp.iucr.org/pub/cif_core.dic.                                       #
#                                                                            #
# Software is freely available for graphical display of the structure(s)     #
# in this CIF. For information consult the CIF software page                 #
# http://www.iucr.org/resources/cif/software.                                #
#                                                                            #
# This file may be used for bona fide research purposes within the           #
# scientific community so long as proper attribution is given to the journal # 
# article from which it was obtained.                                        #
#                                                                            #
##############################################################################
data_global
_audit_creation_method     SHELXL-97
_journal_date_recd_electronic     2013-04-10
_journal_date_accepted     2013-04-27
_journal_name_full     'Acta Crystallographica, Section E'
_journal_year     2013
_journal_volume     69
_journal_issue      6
_journal_page_first     o857
_journal_page_last     o858
_journal_paper_category     QO
_journal_paper_doi     10.1107/S1600536813011513
_journal_coeditor_code     CV5404
_publ_contact_author_name     'A. SubbiahPandi'
_publ_contact_author_address
;
  Department of Physics
  Presidency College
  Chennai 600 005
  India
;
_publ_contact_author_email     'a_sp59@yahoo.in'
_publ_contact_author_fax     '091 044 2854 4894'
_publ_contact_author_phone     '091 044 2591061'
_publ_section_title
;\
6'-(1,3-Diphenyl-1<i>H</i>-pyrazol-4-yl)-7'-(1<i>H</i>-indol-3-ylcarbonyl)-\
2-oxo-1-(prop-2-en-1-yl)-5',6',7',7a'-tetrahydro-1'<i>H</i>-spiro[indoline-\
3,5'-pyrrolo[1,2-<i>c</i>][1,3]thiazole]-7'-carbonitrile
;
loop_
    _publ_author_name
    _publ_author_address
    'Piskala Subburaman Kannan'
;    Department of Physics
     S.M.K. Fomra Institute of Technology
     Thaiyur
     Chennai 603 103
     India
;
    'Devaraj Kathirvelan'
;    Industrial Chemistry Laboratory
     Central Leather Research Institute
     Adyar
     Chennai 600 020
     India
;
    'Boreddy Siva Rami Reddy'
;    Industrial Chemistry Laboratory
     Central Leather Research Institute
     Adyar
     Chennai 600 020
     India
;
    'Elumalai Govindan'
;    Department of Physics
     Presidency College (Autonomous)
     Chennai 600 005
     India
;
    'Arunachalathevar SubbiahPandi'
;    Department of Physics
     Presidency College (Autonomous)
     Chennai 600 005
     India
;
data_I
_audit_creation_method     SHELXL-97
_chemical_name_systematic
;\
6'-(1,3-Diphenyl-1<i>H</i>-pyrazol-4-yl)-7'-(1<i>H</i>-indol-3-ylcarbonyl)-\
2-oxo-1-(prop-2-en-1-yl)-5',6',7',7a'-tetrahydro-1'<i>H</i>-spiro[indoline-\
3,5'-pyrrolo[1,2-<i>c</i>][1,3]thiazole]-7'-carbonitrile
;
_chemical_name_common     ?
_chemical_formula_moiety     'C41 H32 N6 O2 S'
_chemical_formula_sum     'C41 H32 N6 O2 S'
_chemical_formula_iupac     'C41 H32 N6 O2 S'
_chemical_formula_weight     672.80
_chemical_melting_point     ?
_symmetry_cell_setting     monoclinic
_symmetry_space_group_name_H-M     'P 21/n'
_symmetry_space_group_name_Hall     '-P 2yn'
loop_
    _symmetry_equiv_pos_as_xyz
    'x, y, z'
    '-x+1/2, y+1/2, -z+1/2'
    '-x, -y, -z'
    'x-1/2, -y-1/2, z-1/2'
_cell_length_a     10.7396(10)
_cell_length_b     16.3471(14)
_cell_length_c     20.112(2)
_cell_angle_alpha     90.00
_cell_angle_beta     105.485(4)
_cell_angle_gamma     90.00
_cell_volume     3402.7(6)
_cell_formula_units_Z     4
_cell_measurement_reflns_used     5983
_cell_measurement_theta_min     1.63
_cell_measurement_theta_max     25.00
_cell_measurement_temperature     293(2)
_exptl_crystal_description     block
_exptl_crystal_colour     colourless
_exptl_crystal_size_max     0.30
_exptl_crystal_size_mid     0.25
_exptl_crystal_size_min     0.20
_exptl_crystal_density_diffrn     1.313
_exptl_crystal_density_meas     ?
_exptl_crystal_density_method     'not measured'
_exptl_crystal_F_000     1408
_exptl_absorpt_coefficient_mu     0.142
_exptl_absorpt_correction_type     multi-scan
_exptl_absorpt_process_details     '(<i>SADABS</i>; Bruker, 2008)'
_exptl_absorpt_correction_T_min     0.958
_exptl_absorpt_correction_T_max     0.972
_exptl_special_details
;
;
_diffrn_ambient_temperature     293(2)
_diffrn_radiation_type     MoK\a
_diffrn_radiation_wavelength     0.71073
_diffrn_radiation_source     'fine-focus sealed tube'
_diffrn_radiation_monochromator     graphite
_diffrn_measurement_device_type     'Bruker SMART APEXII area-detector'
_diffrn_measurement_method     '\w and \f scans'
_diffrn_detector_area_resol_mean     ?
_diffrn_reflns_number     25634
_diffrn_reflns_av_R_equivalents     0.0491
_diffrn_reflns_av_sigmaI/netI     0.0498
_diffrn_reflns_theta_min     1.63
_diffrn_reflns_theta_max     25.00
_diffrn_reflns_theta_full     25.00
_diffrn_measured_fraction_theta_max     1.000
_diffrn_measured_fraction_theta_full     1.000
_diffrn_reflns_limit_h_min     -12
_diffrn_reflns_limit_h_max     12
_diffrn_reflns_limit_k_min     -19
_diffrn_reflns_limit_k_max     19
_diffrn_reflns_limit_l_min     -23
_diffrn_reflns_limit_l_max     23
_diffrn_standards_number     ?
_diffrn_standards_interval_count     ?
_diffrn_standards_interval_time     ?
_diffrn_standards_decay_%     ?
_refine_special_details
;
 Refinement of F^2^ against ALL reflections.  The weighted R-factor wR and
 goodness of fit S are based on F^2^, conventional R-factors R are based
 on F, with F set to zero for negative F^2^. The threshold expression of
 F^2^ > 2sigma(F^2^) is used only for calculating R-factors(gt) etc. and is
 not relevant to the choice of reflections for refinement.  R-factors based
 on F^2^ are statistically about twice as large as those based on F, and R-
 factors based on ALL data will be even larger.
;
_reflns_number_total     5983
_reflns_number_gt     3281
_reflns_threshold_expression     I>2sigma(I)
_refine_ls_structure_factor_coef     Fsqd
_refine_ls_matrix_type     full
_refine_ls_R_factor_all     0.1125
_refine_ls_R_factor_gt     0.0488
_refine_ls_wR_factor_gt     0.1055
_refine_ls_wR_factor_ref     0.1463
_refine_ls_goodness_of_fit_ref     1.063
_refine_ls_restrained_S_all     1.100
_refine_ls_number_reflns     5983
_refine_ls_number_parameters     483
_refine_ls_number_restraints     48
_refine_ls_hydrogen_treatment     mixed
_refine_ls_weighting_scheme     calc
_refine_ls_weighting_details
         'calc w=1/[\s^2^(Fo^2^)+(0.0428P)^2^+2.1778P] where P=(Fo^2^+2Fc^2^)/3'
_atom_sites_solution_hydrogens     geom
_atom_sites_solution_primary     direct
_atom_sites_solution_secondary     difmap
_refine_ls_shift/su_max     0.000
_refine_ls_shift/su_mean     0.000
_refine_diff_density_max     0.401
_refine_diff_density_min     -0.295
_refine_ls_extinction_method     none
_refine_ls_extinction_coef     ?
loop_
    _atom_type_symbol
    _atom_type_description
    _atom_type_scat_dispersion_real
    _atom_type_scat_dispersion_imag
    _atom_type_scat_source
    'C' 'C' 0.0033 0.0016
                         'International Tables Vol C Tables 4.2.6.8 and 6.1.1.4'
    'H' 'H' 0.0000 0.0000
                         'International Tables Vol C Tables 4.2.6.8 and 6.1.1.4'
    'N' 'N' 0.0061 0.0033
                         'International Tables Vol C Tables 4.2.6.8 and 6.1.1.4'
    'O' 'O' 0.0106 0.0060
                         'International Tables Vol C Tables 4.2.6.8 and 6.1.1.4'
    'S' 'S' 0.1246 0.1234
                         'International Tables Vol C Tables 4.2.6.8 and 6.1.1.4'
_computing_data_collection     'APEX2 (Bruker, 2008)'
_computing_cell_refinement     'SAINT (Bruker, 2008)'
_computing_data_reduction     'SAINT (Bruker, 2008)'
_computing_structure_solution     'SHELXS97 (Sheldrick, 2008)'
_computing_structure_refinement     'SHELXL97 (Sheldrick, 2008)'
_computing_molecular_graphics     'ORTEP-3 for Windows (Farrugia, 2012)'
_computing_publication_material
                            'SHELXL97 (Sheldrick, 2008) and PLATON (Spek, 2009)'
loop_
    _atom_site_type_symbol
    _atom_site_label
    _atom_site_fract_x
    _atom_site_fract_y
    _atom_site_fract_z
    _atom_site_U_iso_or_equiv
    _atom_site_adp_type
    _atom_site_calc_flag
    _atom_site_refinement_flags
    _atom_site_occupancy
    _atom_site_symmetry_multiplicity
    _atom_site_disorder_assembly
    _atom_site_disorder_group
    C C1 0.4320(3) 0.18987(19) 0.66619(17) 0.0547(8) Uani d . 1 1 . .
    C C2 0.5399(4) 0.1990(2) 0.6438(2) 0.0728(11) Uani d . 1 1 . .
    H H2 0.5475 0.1718 0.6045 0.087 Uiso calc R 1 1 . .
    C C3 0.6388(4) 0.2494(3) 0.6804(3) 0.0938(14) Uani d . 1 1 . .
    H H3 0.7128 0.2561 0.6653 0.113 Uiso calc R 1 1 . .
    C C4 0.6281(5) 0.2889(3) 0.7378(3) 0.0995(15) Uani d . 1 1 . .
    H H4 0.6957 0.3221 0.7617 0.119 Uiso calc R 1 1 . .
    C C5 0.5211(4) 0.2813(3) 0.7615(2) 0.0883(13) Uani d . 1 1 . .
    H H5 0.5141 0.3087 0.8009 0.106 Uiso calc R 1 1 . .
    C C6 0.4237(4) 0.2312(2) 0.72452(19) 0.0652(10) Uani d . 1 1 A .
    C C7 0.2358(3) 0.1605(2) 0.69221(17) 0.0563(9) Uani d . 1 1 A .
    C C8 0.3155(3) 0.13548(19) 0.64258(15) 0.0486(8) Uani d . 1 1 . .
    C C9 0.2343(4) 0.2121(2) 0.53083(18) 0.0754(11) Uani d . 1 1 . .
    H H10A 0.2792 0.2563 0.5597 0.090 Uiso calc R 1 1 . .
    H H10B 0.1472 0.2301 0.5084 0.090 Uiso calc R 1 1 . .
    C C10 0.3350(3) 0.0798(2) 0.49222(17) 0.0665(10) Uani d . 1 1 . .
    H H11A 0.3173 0.0440 0.4523 0.080 Uiso calc R 1 1 . .
    H H11B 0.4214 0.0687 0.5209 0.080 Uiso calc R 1 1 . .
    C C11 0.2359(3) 0.06800(19) 0.53247(14) 0.0497(8) Uani d . 1 1 . .
    H H12 0.1510 0.0583 0.5003 0.060 Uiso calc R 1 1 . .
    C C12 0.2648(3) -0.00061(18) 0.58780(14) 0.0444(7) Uani d . 1 1 . .
    C C13 0.3580(3) 0.04386(17) 0.64941(13) 0.0435(7) Uani d . 1 1 . .
    H H14 0.4431 0.0424 0.6402 0.052 Uiso calc R 1 1 . .
    C C14 0.3774(3) 0.00947(18) 0.72085(14) 0.0458(7) Uani d . 1 1 . .
    C C15 0.2870(3) -0.01129(19) 0.75412(15) 0.0507(8) Uani d . 1 1 . .
    H H16 0.1981 -0.0129 0.7348 0.061 Uiso calc R 1 1 . .
    C C16 0.4967(3) 0.00417(19) 0.77203(15) 0.0474(8) Uani d . 1 1 . .
    C C17 0.2943(3) -0.04999(18) 0.87456(15) 0.0488(8) Uani d . 1 1 . .
    C C18 0.1634(3) -0.0618(2) 0.86197(17) 0.0664(10) Uani d . 1 1 . .
    H H19 0.1106 -0.0585 0.8171 0.080 Uiso calc R 1 1 . .
    C C19 0.1106(4) -0.0784(2) 0.9156(2) 0.0737(11) Uani d . 1 1 . .
    H H20 0.0219 -0.0861 0.9070 0.088 Uiso calc R 1 1 . .
    C C20 0.1878(4) -0.0837(2) 0.98147(19) 0.0699(10) Uani d . 1 1 . .
    H H21 0.1520 -0.0946 1.0179 0.084 Uiso calc R 1 1 . .
    C C21 0.3172(4) -0.0731(2) 0.99347(17) 0.0690(10) Uani d . 1 1 . .
    H H22 0.3698 -0.0770 1.0383 0.083 Uiso calc R 1 1 . .
    C C22 0.3720(3) -0.0566(2) 0.94067(15) 0.0583(9) Uani d . 1 1 . .
    H H23 0.4609 -0.0499 0.9496 0.070 Uiso calc R 1 1 . .
    C C23 0.6270(3) 0.0243(2) 0.76733(16) 0.0555(9) Uani d . 1 1 . .
    C C24 0.7013(4) 0.0793(3) 0.81318(19) 0.0784(11) Uani d . 1 1 . .
    H H25 0.6691 0.1022 0.8475 0.094 Uiso calc R 1 1 . .
    C C25 0.8227(4) 0.1005(3) 0.8086(2) 0.0993(15) Uani d . 1 1 . .
    H H26 0.8719 0.1377 0.8398 0.119 Uiso calc R 1 1 . .
    C C26 0.8714(4) 0.0672(3) 0.7582(3) 0.0971(15) Uani d . 1 1 . .
    H H27 0.9536 0.0815 0.7552 0.117 Uiso calc R 1 1 . .
    C C27 0.7988(4) 0.0127(3) 0.7123(2) 0.0863(13) Uani d . 1 1 . .
    H H28 0.8314 -0.0096 0.6778 0.104 Uiso calc R 1 1 . .
    C C28 0.6776(3) -0.0092(2) 0.71694(18) 0.0686(10) Uani d . 1 1 . .
    H H29 0.6292 -0.0468 0.6859 0.082 Uiso calc R 1 1 . .
    C C29 0.3280(3) -0.07809(19) 0.56533(15) 0.0512(8) Uani d . 1 1 . .
    C C30 0.2501(3) -0.12852(19) 0.51135(16) 0.0517(8) Uani d . 1 1 . .
    C C31 0.1356(3) -0.1070(2) 0.46489(17) 0.0636(9) Uani d . 1 1 . .
    H H32 0.0976 -0.0556 0.4623 0.076 Uiso calc R 1 1 . .
    C C32 0.2721(3) -0.21251(19) 0.49676(16) 0.0519(8) Uani d . 1 1 . .
    C C33 0.3645(3) -0.2707(2) 0.5256(2) 0.0683(10) Uani d . 1 1 . .
    H H38 0.4361 -0.2570 0.5614 0.082 Uiso calc R 1 1 . .
    C C34 0.3477(4) -0.3495(2) 0.5000(3) 0.0857(12) Uani d . 1 1 . .
    H H37 0.4091 -0.3891 0.5190 0.103 Uiso calc R 1 1 . .
    C C35 0.2419(5) -0.3710(3) 0.4468(3) 0.0896(13) Uani d . 1 1 . .
    H H36 0.2336 -0.4247 0.4312 0.108 Uiso calc R 1 1 . .
    C C36 0.1504(4) -0.3159(2) 0.4171(2) 0.0781(11) Uani d . 1 1 . .
    H H35 0.0799 -0.3304 0.3809 0.094 Uiso calc R 1 1 . .
    C C37 0.1658(3) -0.2367(2) 0.44285(18) 0.0609(9) Uani d . 1 1 . .
    C C38 0.1446(3) -0.02590(19) 0.60293(14) 0.0464(8) Uani d . 1 1 . .
    N N1 0.2303(2) 0.14115(16) 0.57223(13) 0.0539(7) Uani d . 1 1 . .
    N N2 0.0520(3) -0.04893(18) 0.61364(14) 0.0620(8) Uani d . 1 1 . .
    N N3 0.3494(2) -0.02919(15) 0.82025(12) 0.0496(6) Uani d . 1 1 . .
    N N4 0.4784(2) -0.01928(16) 0.83205(12) 0.0532(7) Uani d . 1 1 . .
    N N5 0.0868(3) -0.1700(2) 0.42411(16) 0.0692(9) Uani d . 1 1 . .
    N N6 0.3063(3) 0.2139(2) 0.73847(15) 0.0736(9) Uani d D 1 1 . .
    O O1 0.1263(2) 0.13763(15) 0.68978(12) 0.0691(7) Uani d . 1 1 . .
    O O2 0.4379(2) -0.09462(15) 0.59576(13) 0.0772(8) Uani d . 1 1 . .
    S S1 0.31860(13) 0.18539(7) 0.46628(6) 0.0945(4) Uani d . 1 1 . .
    C C39 0.2629(10) 0.2521(5) 0.7937(4) 0.107(3) Uani d PDU 0.805(6) 1 A 1
    H H39A 0.1693 0.2519 0.7825 0.128 Uiso calc PR 0.805(6) 1 A 1
    H H39B 0.2925 0.3084 0.7999 0.128 Uiso calc PR 0.805(6) 1 A 1
    C C40 0.3168(9) 0.2052(6) 0.8568(3) 0.152(4) Uani d PDU 0.805(6) 1 A 1
    H H40 0.2549 0.1675 0.8617 0.183 Uiso calc PR 0.805(6) 1 A 1
    C C41 0.4063(9) 0.1972(8) 0.9026(6) 0.229(6) Uani d PDU 0.805(6) 1 A 1
    H H41A 0.4784 0.2301 0.9063 0.275 Uiso calc PR 0.805(6) 1 A 1
    H H41B 0.4066 0.1578 0.9360 0.275 Uiso calc PR 0.805(6) 1 A 1
    C C39' 0.263(5) 0.227(3) 0.8005(14) 0.125(8) Uani d PDU 0.195(6) 1 A 2
    H H39C 0.3337 0.2456 0.8381 0.150 Uiso calc PR 0.195(6) 1 A 2
    H H39D 0.2294 0.1763 0.8143 0.150 Uiso calc PR 0.195(6) 1 A 2
    C C40' 0.161(3) 0.2890(18) 0.7835(14) 0.113(7) Uani d PDU 0.195(6) 1 A 2
    H H40' 0.1931 0.3408 0.7790 0.136 Uiso calc PR 0.195(6) 1 A 2
    C C41' 0.035(3) 0.2896(15) 0.7732(13) 0.119(9) Uani d PDU 0.195(6) 1 A 2
    H H41C -0.0086 0.2413 0.7763 0.143 Uiso calc PR 0.195(6) 1 A 2
    H H41D -0.0104 0.3384 0.7627 0.143 Uiso calc PR 0.195(6) 1 A 2
    H H5A 0.010(4) -0.166(2) 0.390(2) 0.103(15) Uiso d . 1 1 . .
loop_
    _atom_site_aniso_label
    _atom_site_aniso_U_11
    _atom_site_aniso_U_22
    _atom_site_aniso_U_33
    _atom_site_aniso_U_12
    _atom_site_aniso_U_13
    _atom_site_aniso_U_23
    C1 0.054(2) 0.049(2) 0.059(2) -0.0032(16) 0.0118(17) 0.0035(17)
    C2 0.072(3) 0.072(3) 0.074(2) -0.016(2) 0.019(2) 0.005(2)
    C3 0.077(3) 0.094(3) 0.108(4) -0.031(3) 0.021(3) 0.008(3)
    C4 0.080(3) 0.083(3) 0.123(4) -0.029(3) 0.006(3) -0.013(3)
    C5 0.084(3) 0.076(3) 0.094(3) -0.008(2) 0.006(3) -0.024(2)
    C6 0.058(2) 0.057(2) 0.073(2) 0.0010(18) 0.0041(19) -0.011(2)
    C7 0.050(2) 0.061(2) 0.054(2) 0.0093(18) 0.0082(17) -0.0019(17)
    C8 0.0474(18) 0.0513(19) 0.0440(17) -0.0004(15) 0.0069(15) -0.0005(15)
    C9 0.094(3) 0.061(2) 0.062(2) 0.003(2) 0.006(2) 0.0136(19)
    C10 0.076(2) 0.075(2) 0.052(2) -0.003(2) 0.0224(18) 0.0053(18)
    C11 0.0509(19) 0.057(2) 0.0380(16) 0.0000(15) 0.0054(14) 0.0006(15)
    C12 0.0410(18) 0.0521(19) 0.0380(16) 0.0016(14) 0.0067(13) 0.0011(14)
    C13 0.0393(17) 0.0503(19) 0.0387(16) 0.0010(14) 0.0068(13) 0.0010(14)
    C14 0.0447(18) 0.0496(19) 0.0408(16) -0.0011(15) 0.0071(14) 0.0004(14)
    C15 0.0448(18) 0.061(2) 0.0414(17) -0.0014(16) 0.0035(14) 0.0038(16)
    C16 0.0428(18) 0.058(2) 0.0402(17) 0.0016(15) 0.0080(14) 0.0072(15)
    C17 0.055(2) 0.0459(19) 0.0473(18) -0.0052(15) 0.0164(16) 0.0009(15)
    C18 0.056(2) 0.089(3) 0.052(2) -0.0110(19) 0.0126(17) 0.0085(19)
    C19 0.067(2) 0.088(3) 0.073(3) -0.015(2) 0.031(2) 0.004(2)
    C20 0.086(3) 0.076(3) 0.057(2) -0.014(2) 0.034(2) 0.002(2)
    C21 0.076(3) 0.083(3) 0.048(2) -0.012(2) 0.0162(19) 0.0013(19)
    C22 0.057(2) 0.071(2) 0.0456(19) -0.0082(17) 0.0118(16) 0.0005(17)
    C23 0.0428(19) 0.075(2) 0.0446(18) 0.0009(17) 0.0035(15) 0.0145(18)
    C24 0.060(2) 0.112(3) 0.060(2) -0.021(2) 0.0109(19) 0.002(2)
    C25 0.063(3) 0.144(4) 0.085(3) -0.034(3) 0.009(2) 0.007(3)
    C26 0.047(2) 0.144(4) 0.100(3) -0.005(3) 0.018(3) 0.034(3)
    C27 0.057(3) 0.121(4) 0.084(3) 0.011(3) 0.025(2) 0.015(3)
    C28 0.048(2) 0.088(3) 0.068(2) 0.0096(19) 0.0129(18) 0.004(2)
    C29 0.048(2) 0.055(2) 0.0472(18) 0.0025(16) 0.0078(15) -0.0023(16)
    C30 0.050(2) 0.052(2) 0.0503(19) 0.0031(16) 0.0086(16) -0.0018(16)
    C31 0.065(2) 0.058(2) 0.060(2) 0.0074(18) 0.0022(18) -0.0090(19)
    C32 0.0477(19) 0.049(2) 0.061(2) -0.0011(16) 0.0181(16) -0.0033(17)
    C33 0.058(2) 0.058(2) 0.090(3) -0.0006(19) 0.021(2) 0.000(2)
    C34 0.081(3) 0.054(3) 0.128(4) 0.005(2) 0.039(3) 0.001(3)
    C35 0.098(4) 0.052(3) 0.124(4) -0.018(3) 0.041(3) -0.017(3)
    C36 0.085(3) 0.065(3) 0.086(3) -0.022(2) 0.025(2) -0.016(2)
    C37 0.061(2) 0.059(2) 0.064(2) -0.0093(19) 0.0185(18) -0.0118(19)
    C38 0.046(2) 0.0482(19) 0.0394(17) 0.0018(16) 0.0014(14) 0.0014(14)
    N1 0.0606(17) 0.0504(17) 0.0463(15) 0.0052(13) 0.0064(13) 0.0052(14)
    N2 0.0504(18) 0.072(2) 0.0608(17) -0.0055(15) 0.0096(14) 0.0013(15)
    N3 0.0464(16) 0.0569(16) 0.0442(15) -0.0036(13) 0.0098(12) 0.0047(13)
    N4 0.0437(16) 0.0666(18) 0.0463(15) -0.0016(13) 0.0067(12) 0.0095(13)
    N5 0.065(2) 0.070(2) 0.0615(19) -0.0029(18) -0.0039(16) -0.0120(17)
    N6 0.062(2) 0.089(2) 0.067(2) 0.0041(17) 0.0126(16) -0.0324(18)
    O1 0.0481(15) 0.0919(18) 0.0664(15) 0.0064(13) 0.0135(12) -0.0044(13)
    O2 0.0530(15) 0.0819(18) 0.0825(17) 0.0177(13) -0.0065(13) -0.0255(14)
    S1 0.1178(10) 0.0885(8) 0.0832(7) -0.0166(7) 0.0373(7) 0.0253(6)
    C39 0.093(4) 0.115(6) 0.115(5) 0.011(5) 0.031(4) -0.059(4)
    C40 0.152(7) 0.253(9) 0.067(4) -0.062(7) 0.054(4) -0.047(6)
    C41 0.163(10) 0.305(14) 0.252(13) 0.092(9) 0.115(9) 0.137(11)
    C39' 0.120(12) 0.159(14) 0.086(11) 0.000(12) 0.012(11) -0.050(12)
    C40' 0.106(13) 0.118(13) 0.121(12) -0.002(12) 0.038(12) -0.032(11)
    C41' 0.18(2) 0.067(15) 0.111(18) 0.011(16) 0.033(18) -0.005(13)
_geom_special_details
;
 All esds (except the esd in the dihedral angle between two l.s. planes)
 are estimated using the full covariance matrix.  The cell esds are taken
 into account individually in the estimation of esds in distances, angles
 and torsion angles; correlations between esds in cell parameters are only
 used when they are defined by crystal symmetry.  An approximate (isotropic)
 treatment of cell esds is used for estimating esds involving l.s. planes.
;
loop_
    _geom_bond_atom_site_label_1
    _geom_bond_atom_site_label_2
    _geom_bond_site_symmetry_2
    _geom_bond_distance
    _geom_bond_publ_flag
    C1 C2 . 1.358(5) ?
    C1 C6 . 1.378(5) ?
    C1 C8 . 1.505(4) ?
    C2 C3 . 1.390(5) ?
    C2 H2 . 0.9300 ?
    C3 C4 . 1.354(6) ?
    C3 H3 . 0.9300 ?
    C4 C5 . 1.362(6) ?
    C4 H4 . 0.9300 ?
    C5 C6 . 1.380(5) ?
    C5 H5 . 0.9300 ?
    C6 N6 . 1.392(4) ?
    C7 O1 . 1.222(4) ?
    C7 N6 . 1.351(4) ?
    C7 C8 . 1.533(4) ?
    C8 N1 . 1.468(4) ?
    C8 C13 . 1.561(4) ?
    C9 N1 . 1.435(4) ?
    C9 S1 . 1.823(4) ?
    C9 H10A . 0.9700 ?
    C9 H10B . 0.9700 ?
    C10 C11 . 1.512(4) ?
    C10 S1 . 1.798(4) ?
    C10 H11A . 0.9700 ?
    C10 H11B . 0.9700 ?
    C11 N1 . 1.449(4) ?
    C11 C12 . 1.552(4) ?
    C11 H12 . 0.9800 ?
    C12 C38 . 1.462(4) ?
    C12 C13 . 1.550(4) ?
    C12 C29 . 1.560(4) ?
    C13 C14 . 1.505(4) ?
    C13 H14 . 0.9800 ?
    C14 C15 . 1.361(4) ?
    C14 C16 . 1.416(4) ?
    C15 N3 . 1.352(4) ?
    C15 H16 . 0.9300 ?
    C16 N4 . 1.330(4) ?
    C16 C23 . 1.465(4) ?
    C17 C22 . 1.372(4) ?
    C17 C18 . 1.373(4) ?
    C17 N3 . 1.416(4) ?
    C18 C19 . 1.374(4) ?
    C18 H19 . 0.9300 ?
    C19 C20 . 1.365(5) ?
    C19 H20 . 0.9300 ?
    C20 C21 . 1.357(5) ?
    C20 H21 . 0.9300 ?
    C21 C22 . 1.371(4) ?
    C21 H22 . 0.9300 ?
    C22 H23 . 0.9300 ?
    C23 C24 . 1.379(5) ?
    C23 C28 . 1.384(5) ?
    C24 C25 . 1.375(5) ?
    C24 H25 . 0.9300 ?
    C25 C26 . 1.373(6) ?
    C25 H26 . 0.9300 ?
    C26 C27 . 1.366(6) ?
    C26 H27 . 0.9300 ?
    C27 C28 . 1.378(5) ?
    C27 H28 . 0.9300 ?
    C28 H29 . 0.9300 ?
    C29 O2 . 1.207(3) ?
    C29 C30 . 1.440(4) ?
    C30 C31 . 1.376(4) ?
    C30 C32 . 1.437(4) ?
    C31 N5 . 1.333(4) ?
    C31 H32 . 0.9300 ?
    C32 C33 . 1.385(4) ?
    C32 C37 . 1.405(4) ?
    C33 C34 . 1.381(5) ?
    C33 H38 . 0.9300 ?
    C34 C35 . 1.381(6) ?
    C34 H37 . 0.9300 ?
    C35 C36 . 1.349(5) ?
    C35 H36 . 0.9300 ?
    C36 C37 . 1.388(5) ?
    C36 H35 . 0.9300 ?
    C37 N5 . 1.372(5) ?
    C38 N2 . 1.137(4) ?
    N3 N4 . 1.352(3) ?
    N5 H5A . 0.92(4) ?
    N6 C39 . 1.454(6) ?
    N6 C39' . 1.460(11) ?
    C39 C40 . 1.465(8) ?
    C39 H39A . 0.9700 ?
    C39 H39B . 0.9700 ?
    C40 C41 . 1.147(8) ?
    C40 H40 . 0.9300 ?
    C41 H41A . 0.9300 ?
    C41 H41B . 0.9300 ?
    C39' C40' . 1.466(11) ?
    C39' H39C . 0.9700 ?
    C39' H39D . 0.9700 ?
    C40' C41' . 1.307(10) ?
    C40' H40' . 0.9300 ?
    C41' H41C . 0.9300 ?
    C41' H41D . 0.9300 ?
loop_
    _geom_angle_atom_site_label_1
    _geom_angle_atom_site_label_2
    _geom_angle_atom_site_label_3
    _geom_angle_site_symmetry_1
    _geom_angle_site_symmetry_3
    _geom_angle
    _geom_angle_publ_flag
    C2 C1 C6 . . 118.9(3) ?
    C2 C1 C8 . . 132.2(3) ?
    C6 C1 C8 . . 108.7(3) ?
    C1 C2 C3 . . 119.3(4) ?
    C1 C2 H2 . . 120.4 ?
    C3 C2 H2 . . 120.4 ?
    C4 C3 C2 . . 120.5(4) ?
    C4 C3 H3 . . 119.7 ?
    C2 C3 H3 . . 119.7 ?
    C3 C4 C5 . . 121.7(4) ?
    C3 C4 H4 . . 119.1 ?
    C5 C4 H4 . . 119.1 ?
    C4 C5 C6 . . 117.1(4) ?
    C4 C5 H5 . . 121.5 ?
    C6 C5 H5 . . 121.5 ?
    C1 C6 C5 . . 122.5(4) ?
    C1 C6 N6 . . 109.9(3) ?
    C5 C6 N6 . . 127.6(4) ?
    O1 C7 N6 . . 125.5(3) ?
    O1 C7 C8 . . 126.2(3) ?
    N6 C7 C8 . . 108.3(3) ?
    N1 C8 C1 . . 121.2(3) ?
    N1 C8 C7 . . 107.4(2) ?
    C1 C8 C7 . . 101.5(3) ?
    N1 C8 C13 . . 103.7(2) ?
    C1 C8 C13 . . 109.9(2) ?
    C7 C8 C13 . . 113.5(2) ?
    N1 C9 S1 . . 108.5(2) ?
    N1 C9 H10A . . 110.0 ?
    S1 C9 H10A . . 110.0 ?
    N1 C9 H10B . . 110.0 ?
    S1 C9 H10B . . 110.0 ?
    H10A C9 H10B . . 108.4 ?
    C11 C10 S1 . . 104.4(2) ?
    C11 C10 H11A . . 110.9 ?
    S1 C10 H11A . . 110.9 ?
    C11 C10 H11B . . 110.9 ?
    S1 C10 H11B . . 110.9 ?
    H11A C10 H11B . . 108.9 ?
    N1 C11 C10 . . 109.2(3) ?
    N1 C11 C12 . . 103.3(2) ?
    C10 C11 C12 . . 116.2(3) ?
    N1 C11 H12 . . 109.3 ?
    C10 C11 H12 . . 109.3 ?
    C12 C11 H12 . . 109.3 ?
    C38 C12 C13 . . 112.6(2) ?
    C38 C12 C11 . . 109.6(2) ?
    C13 C12 C11 . . 101.4(2) ?
    C38 C12 C29 . . 107.9(2) ?
    C13 C12 C29 . . 112.0(2) ?
    C11 C12 C29 . . 113.5(2) ?
    C14 C13 C12 . . 118.9(2) ?
    C14 C13 C8 . . 113.9(2) ?
    C12 C13 C8 . . 105.6(2) ?
    C14 C13 H14 . . 105.8 ?
    C12 C13 H14 . . 105.8 ?
    C8 C13 H14 . . 105.8 ?
    C15 C14 C16 . . 104.7(3) ?
    C15 C14 C13 . . 128.9(3) ?
    C16 C14 C13 . . 125.8(3) ?
    N3 C15 C14 . . 107.8(3) ?
    N3 C15 H16 . . 126.1 ?
    C14 C15 H16 . . 126.1 ?
    N4 C16 C14 . . 110.7(3) ?
    N4 C16 C23 . . 119.9(3) ?
    C14 C16 C23 . . 129.4(3) ?
    C22 C17 C18 . . 119.7(3) ?
    C22 C17 N3 . . 119.7(3) ?
    C18 C17 N3 . . 120.6(3) ?
    C17 C18 C19 . . 120.0(3) ?
    C17 C18 H19 . . 120.0 ?
    C19 C18 H19 . . 120.0 ?
    C20 C19 C18 . . 120.2(4) ?
    C20 C19 H20 . . 119.9 ?
    C18 C19 H20 . . 119.9 ?
    C21 C20 C19 . . 119.5(3) ?
    C21 C20 H21 . . 120.2 ?
    C19 C20 H21 . . 120.2 ?
    C20 C21 C22 . . 121.2(3) ?
    C20 C21 H22 . . 119.4 ?
    C22 C21 H22 . . 119.4 ?
    C21 C22 C17 . . 119.4(3) ?
    C21 C22 H23 . . 120.3 ?
    C17 C22 H23 . . 120.3 ?
    C24 C23 C28 . . 118.5(3) ?
    C24 C23 C16 . . 119.7(3) ?
    C28 C23 C16 . . 121.8(3) ?
    C25 C24 C23 . . 120.6(4) ?
    C25 C24 H25 . . 119.7 ?
    C23 C24 H25 . . 119.7 ?
    C26 C25 C24 . . 120.3(4) ?
    C26 C25 H26 . . 119.9 ?
    C24 C25 H26 . . 119.9 ?
    C27 C26 C25 . . 119.8(4) ?
    C27 C26 H27 . . 120.1 ?
    C25 C26 H27 . . 120.1 ?
    C26 C27 C28 . . 120.2(4) ?
    C26 C27 H28 . . 119.9 ?
    C28 C27 H28 . . 119.9 ?
    C27 C28 C23 . . 120.7(4) ?
    C27 C28 H29 . . 119.7 ?
    C23 C28 H29 . . 119.7 ?
    O2 C29 C30 . . 123.2(3) ?
    O2 C29 C12 . . 118.5(3) ?
    C30 C29 C12 . . 118.2(3) ?
    C31 C30 C32 . . 105.7(3) ?
    C31 C30 C29 . . 126.8(3) ?
    C32 C30 C29 . . 127.4(3) ?
    N5 C31 C30 . . 110.7(3) ?
    N5 C31 H32 . . 124.6 ?
    C30 C31 H32 . . 124.6 ?
    C33 C32 C37 . . 118.2(3) ?
    C33 C32 C30 . . 135.2(3) ?
    C37 C32 C30 . . 106.4(3) ?
    C34 C33 C32 . . 118.5(4) ?
    C34 C33 H38 . . 120.8 ?
    C32 C33 H38 . . 120.8 ?
    C35 C34 C33 . . 121.6(4) ?
    C35 C34 H37 . . 119.2 ?
    C33 C34 H37 . . 119.2 ?
    C36 C35 C34 . . 121.7(4) ?
    C36 C35 H36 . . 119.2 ?
    C34 C35 H36 . . 119.2 ?
    C35 C36 C37 . . 117.1(4) ?
    C35 C36 H35 . . 121.4 ?
    C37 C36 H35 . . 121.4 ?
    N5 C37 C36 . . 129.5(4) ?
    N5 C37 C32 . . 107.7(3) ?
    C36 C37 C32 . . 122.9(4) ?
    N2 C38 C12 . . 177.0(3) ?
    C9 N1 C11 . . 109.6(2) ?
    C9 N1 C8 . . 120.2(3) ?
    C11 N1 C8 . . 111.9(2) ?
    N4 N3 C15 . . 111.3(2) ?
    N4 N3 C17 . . 120.9(2) ?
    C15 N3 C17 . . 127.7(3) ?
    C16 N4 N3 . . 105.5(2) ?
    C31 N5 C37 . . 109.4(3) ?
    C31 N5 H5A . . 122(3) ?
    C37 N5 H5A . . 129(3) ?
    C7 N6 C6 . . 111.3(3) ?
    C7 N6 C39 . . 124.7(6) ?
    C6 N6 C39 . . 124.0(6) ?
    C7 N6 C39' . . 116(3) ?
    C6 N6 C39' . . 131(2) ?
    C39 N6 C39' . . 17(2) ?
    C10 S1 C9 . . 92.97(16) ?
    N6 C39 C40 . . 107.7(5) ?
    N6 C39 H39A . . 110.2 ?
    C40 C39 H39A . . 110.2 ?
    N6 C39 H39B . . 110.2 ?
    C40 C39 H39B . . 110.2 ?
    H39A C39 H39B . . 108.5 ?
    C41 C40 C39 . . 143.9(12) ?
    C41 C40 H40 . . 108.0 ?
    C39 C40 H40 . . 108.0 ?
    C40 C41 H41A . . 120.0 ?
    C40 C41 H41B . . 120.0 ?
    H41A C41 H41B . . 120.0 ?
    N6 C39' C40' . . 107.0(19) ?
    N6 C39' H39C . . 110.3 ?
    C40' C39' H39C . . 110.3 ?
    N6 C39' H39D . . 110.3 ?
    C40' C39' H39D . . 110.3 ?
    H39C C39' H39D . . 108.6 ?
    C41' C40' C39' . . 136(4) ?
    C41' C40' H40' . . 112.1 ?
    C39' C40' H40' . . 112.1 ?
    C40' C41' H41C . . 120.0 ?
    C40' C41' H41D . . 120.0 ?
    H41C C41' H41D . . 120.0 ?
loop_
    _geom_torsion_atom_site_label_1
    _geom_torsion_atom_site_label_2
    _geom_torsion_atom_site_label_3
    _geom_torsion_atom_site_label_4
    _geom_torsion_site_symmetry_1
    _geom_torsion_site_symmetry_2
    _geom_torsion_site_symmetry_3
    _geom_torsion_site_symmetry_4
    _geom_torsion
    _geom_torsion_publ_flag
    C6 C1 C2 C3 . . . . 0.2(5) ?
    C8 C1 C2 C3 . . . . -173.9(3) ?
    C1 C2 C3 C4 . . . . 0.2(6) ?
    C2 C3 C4 C5 . . . . -0.4(7) ?
    C3 C4 C5 C6 . . . . 0.2(7) ?
    C2 C1 C6 C5 . . . . -0.4(5) ?
    C8 C1 C6 C5 . . . . 175.0(3) ?
    C2 C1 C6 N6 . . . . 179.8(3) ?
    C8 C1 C6 N6 . . . . -4.8(4) ?
    C4 C5 C6 C1 . . . . 0.2(6) ?
    C4 C5 C6 N6 . . . . 180.0(4) ?
    C2 C1 C8 N1 . . . . -61.0(5) ?
    C6 C1 C8 N1 . . . . 124.4(3) ?
    C2 C1 C8 C7 . . . . -179.6(4) ?
    C6 C1 C8 C7 . . . . 5.8(3) ?
    C2 C1 C8 C13 . . . . 60.0(4) ?
    C6 C1 C8 C13 . . . . -114.6(3) ?
    O1 C7 C8 N1 . . . . 45.5(4) ?
    N6 C7 C8 N1 . . . . -133.1(3) ?
    O1 C7 C8 C1 . . . . 173.6(3) ?
    N6 C7 C8 C1 . . . . -5.0(3) ?
    O1 C7 C8 C13 . . . . -68.6(4) ?
    N6 C7 C8 C13 . . . . 112.8(3) ?
    S1 C10 C11 N1 . . . . -37.1(3) ?
    S1 C10 C11 C12 . . . . -153.4(2) ?
    N1 C11 C12 C38 . . . . 82.0(3) ?
    C10 C11 C12 C38 . . . . -158.4(3) ?
    N1 C11 C12 C13 . . . . -37.1(3) ?
    C10 C11 C12 C13 . . . . 82.4(3) ?
    N1 C11 C12 C29 . . . . -157.3(2) ?
    C10 C11 C12 C29 . . . . -37.8(4) ?
    C38 C12 C13 C14 . . . . 43.6(4) ?
    C11 C12 C13 C14 . . . . 160.6(2) ?
    C29 C12 C13 C14 . . . . -78.1(3) ?
    C38 C12 C13 C8 . . . . -85.7(3) ?
    C11 C12 C13 C8 . . . . 31.3(3) ?
    C29 C12 C13 C8 . . . . 152.6(2) ?
    N1 C8 C13 C14 . . . . -146.4(2) ?
    C1 C8 C13 C14 . . . . 82.7(3) ?
    C7 C8 C13 C14 . . . . -30.1(3) ?
    N1 C8 C13 C12 . . . . -14.1(3) ?
    C1 C8 C13 C12 . . . . -145.1(2) ?
    C7 C8 C13 C12 . . . . 102.1(3) ?
    C12 C13 C14 C15 . . . . -51.9(4) ?
    C8 C13 C14 C15 . . . . 73.5(4) ?
    C12 C13 C14 C16 . . . . 139.0(3) ?
    C8 C13 C14 C16 . . . . -95.6(3) ?
    C16 C14 C15 N3 . . . . -1.1(3) ?
    C13 C14 C15 N3 . . . . -172.0(3) ?
    C15 C14 C16 N4 . . . . 0.7(4) ?
    C13 C14 C16 N4 . . . . 171.9(3) ?
    C15 C14 C16 C23 . . . . -176.0(3) ?
    C13 C14 C16 C23 . . . . -4.7(5) ?
    C22 C17 C18 C19 . . . . 1.3(5) ?
    N3 C17 C18 C19 . . . . -177.2(3) ?
    C17 C18 C19 C20 . . . . -0.4(6) ?
    C18 C19 C20 C21 . . . . -0.5(6) ?
    C19 C20 C21 C22 . . . . 0.4(6) ?
    C20 C21 C22 C17 . . . . 0.6(5) ?
    C18 C17 C22 C21 . . . . -1.4(5) ?
    N3 C17 C22 C21 . . . . 177.1(3) ?
    N4 C16 C23 C24 . . . . -51.8(4) ?
    C14 C16 C23 C24 . . . . 124.6(4) ?
    N4 C16 C23 C28 . . . . 129.7(3) ?
    C14 C16 C23 C28 . . . . -54.0(5) ?
    C28 C23 C24 C25 . . . . 0.2(6) ?
    C16 C23 C24 C25 . . . . -178.4(4) ?
    C23 C24 C25 C26 . . . . 0.0(7) ?
    C24 C25 C26 C27 . . . . 0.1(7) ?
    C25 C26 C27 C28 . . . . -0.5(7) ?
    C26 C27 C28 C23 . . . . 0.8(6) ?
    C24 C23 C28 C27 . . . . -0.7(5) ?
    C16 C23 C28 C27 . . . . 177.9(3) ?
    C38 C12 C29 O2 . . . . -125.3(3) ?
    C13 C12 C29 O2 . . . . -0.9(4) ?
    C11 C12 C29 O2 . . . . 113.1(3) ?
    C38 C12 C29 C30 . . . . 51.9(3) ?
    C13 C12 C29 C30 . . . . 176.3(3) ?
    C11 C12 C29 C30 . . . . -69.7(3) ?
    O2 C29 C30 C31 . . . . -165.7(3) ?
    C12 C29 C30 C31 . . . . 17.3(5) ?
    O2 C29 C30 C32 . . . . 17.4(5) ?
    C12 C29 C30 C32 . . . . -159.6(3) ?
    C32 C30 C31 N5 . . . . 0.2(4) ?
    C29 C30 C31 N5 . . . . -177.2(3) ?
    C31 C30 C32 C33 . . . . -176.8(4) ?
    C29 C30 C32 C33 . . . . 0.7(6) ?
    C31 C30 C32 C37 . . . . -1.6(4) ?
    C29 C30 C32 C37 . . . . 175.9(3) ?
    C37 C32 C33 C34 . . . . 0.1(5) ?
    C30 C32 C33 C34 . . . . 174.8(4) ?
    C32 C33 C34 C35 . . . . 0.0(6) ?
    C33 C34 C35 C36 . . . . 0.5(7) ?
    C34 C35 C36 C37 . . . . -0.9(6) ?
    C35 C36 C37 N5 . . . . -177.8(4) ?
    C35 C36 C37 C32 . . . . 1.0(6) ?
    C33 C32 C37 N5 . . . . 178.5(3) ?
    C30 C32 C37 N5 . . . . 2.3(4) ?
    C33 C32 C37 C36 . . . . -0.6(5) ?
    C30 C32 C37 C36 . . . . -176.7(3) ?
    C13 C12 C38 N2 . . . . -130(6) ?
    C11 C12 C38 N2 . . . . 118(6) ?
    C29 C12 C38 N2 . . . . -6(6) ?
    S1 C9 N1 C11 . . . . -26.7(3) ?
    S1 C9 N1 C8 . . . . 105.0(3) ?
    C10 C11 N1 C9 . . . . 42.3(3) ?
    C12 C11 N1 C9 . . . . 166.6(3) ?
    C10 C11 N1 C8 . . . . -93.6(3) ?
    C12 C11 N1 C8 . . . . 30.7(3) ?
    C1 C8 N1 C9 . . . . -17.2(4) ?
    C7 C8 N1 C9 . . . . 98.4(3) ?
    C13 C8 N1 C9 . . . . -141.1(3) ?
    C1 C8 N1 C11 . . . . 113.4(3) ?
    C7 C8 N1 C11 . . . . -131.0(3) ?
    C13 C8 N1 C11 . . . . -10.5(3) ?
    C14 C15 N3 N4 . . . . 1.2(3) ?
    C14 C15 N3 C17 . . . . 176.7(3) ?
    C22 C17 N3 N4 . . . . 3.0(4) ?
    C18 C17 N3 N4 . . . . -178.5(3) ?
    C22 C17 N3 C15 . . . . -172.0(3) ?
    C18 C17 N3 C15 . . . . 6.4(5) ?
    C14 C16 N4 N3 . . . . 0.1(3) ?
    C23 C16 N4 N3 . . . . 177.1(3) ?
    C15 N3 N4 C16 . . . . -0.8(3) ?
    C17 N3 N4 C16 . . . . -176.6(3) ?
    C30 C31 N5 C37 . . . . 1.2(4) ?
    C36 C37 N5 C31 . . . . 176.7(4) ?
    C32 C37 N5 C31 . . . . -2.2(4) ?
    O1 C7 N6 C6 . . . . -176.1(3) ?
    C8 C7 N6 C6 . . . . 2.5(4) ?
    O1 C7 N6 C39 . . . . 0.8(6) ?
    C8 C7 N6 C39 . . . . 179.4(4) ?
    O1 C7 N6 C39' . . . . 17.8(15) ?
    C8 C7 N6 C39' . . . . -163.6(14) ?
    C1 C6 N6 C7 . . . . 1.4(4) ?
    C5 C6 N6 C7 . . . . -178.3(4) ?
    C1 C6 N6 C39 . . . . -175.5(5) ?
    C5 C6 N6 C39 . . . . 4.7(7) ?
    C1 C6 N6 C39' . . . . 165(2) ?
    C5 C6 N6 C39' . . . . -15(2) ?
    C11 C10 S1 C9 . . . . 18.3(3) ?
    N1 C9 S1 C10 . . . . 4.0(3) ?
    C7 N6 C39 C40 . . . . 97.6(8) ?
    C6 N6 C39 C40 . . . . -85.8(9) ?
    C39' N6 C39 C40 . . . . 35(8) ?
    N6 C39 C40 C41 . . . . 85(2) ?
    C7 N6 C39' C40' . . . . -84(4) ?
    C6 N6 C39' C40' . . . . 113(3) ?
    C39 N6 C39' C40' . . . . 41(5) ?
    N6 C39' C40' C41' . . . . 108(4) ?
loop_
    _geom_hbond_atom_site_label_D
    _geom_hbond_atom_site_label_H
    _geom_hbond_atom_site_label_A
    _geom_hbond_site_symmetry_A
    _geom_hbond_distance_DH
    _geom_hbond_distance_HA
    _geom_hbond_distance_DA
    _geom_hbond_angle_DHA
    N5 H5A O1 3_556 0.92(4) 1.92(4) 2.822(4) 166(3)
