# Supplementary material for: 6′-(1,3-Diphenyl-1H-pyrazol-4-yl)-7′-(1H-indol-3-ylcarbon­yl)-2-oxo-1-(prop-2-en-1-yl)-5′,6′,7′,7a’-tetra­hydro-1′H-spiro­[indoline-3,5′-pyrrolo­[1,2-c][1,3]thia­zole]-7′-carbo­nitrile
Source: Acta Crystallogr Sect E Struct Rep Online. 2013 May 11;69(Pt 6):o857–8. doi: 10.1107/S1600536813011513 (PMC3684939; doi:10.1107/S1600536813011513)
Supplement: Supplementary file 2 [file e-69-0o857-Isup2.hkl]

# 
# h,k,l, Fc-squared, Fo-squared, sigma(Fo-squared) and status flag 
# 
data_I
_shelx_title ' KATHIR in P2(1)/n' 
_shelx_refln_list_code          4 
_shelx_F_calc_maximum      284.98 
_exptl_crystal_F_000      1408.00 
_reflns_d_resolution_high  0.8409 
 
loop_ 
 _symmetry_equiv_pos_as_xyz 
 'x, y, z' 
 '-x+1/2, y+1/2, -z+1/2' 
 '-x, -y, -z' 
 'x-1/2, -y-1/2, z-1/2' 
 
_cell_length_a    10.7396 
_cell_length_b    16.3471 
_cell_length_c    20.1123 
_cell_angle_alpha  90.000 
_cell_angle_beta  105.485 
_cell_angle_gamma  90.000 
 
_shelx_F_squared_multiplier     1.000 
 
loop_ 
 _refln_index_h 
 _refln_index_k 
 _refln_index_l 
 _refln_F_squared_calc 
 _refln_F_squared_meas 
 _refln_F_squared_sigma 
 _refln_observed_status 
   2   0   0    81215.48    80393.67   1667.18 o 
   4   0   0     4684.08     5231.83    140.04 o 
   6   0   0     2427.82     2515.43     72.35 o 
   8   0   0      143.58      142.11     18.52 o 
  10   0   0      320.20      415.18     50.89 o 
  12   0   0        5.75        9.77     26.05 o 
   1   1   0     7868.98     7886.08    166.35 o 
   2   1   0     4509.63     4522.61     80.94 o 
   3   1   0     1077.58     1025.59     19.48 o 
   4   1   0      853.22      828.08     17.45 o 
   5   1   0     3147.85     3377.92     58.46 o 
   6   1   0      115.47       90.99      9.06 o 
   7   1   0        1.74       -5.55      8.20 o 
   8   1   0        0.05      -14.02      9.35 o 
   9   1   0        7.95        3.20     12.71 o 
  10   1   0      823.46      942.95     30.71 o 
  11   1   0       24.04       20.32     22.45 o 
  12   1   0       49.89       67.49     19.86 o 
   0   2   0     3550.41     3543.04     77.27 o 
   1   2   0      748.57      759.17     12.03 o 
   2   2   0       32.45        9.75      2.06 o 
   3   2   0     4996.04     5072.48    108.93 o 
   4   2   0      649.29      633.25     15.60 o 
   5   2   0       21.90       11.96     10.23 o 
   6   2   0     1356.03     1484.97     45.60 o 
   7   2   0      254.17      265.17     12.47 o 
   8   2   0      148.47      123.24     13.02 o 
   9   2   0       38.46       33.85     13.29 o 
  10   2   0        0.88      -13.49     23.52 o 
  11   2   0        3.64      -12.68     21.39 o 
  12   2   0       39.12       36.17     18.70 o 
   1   3   0     3674.10     3559.36     43.90 o 
   2   3   0      651.74      587.90     26.87 o 
   3   3   0      189.88      197.20      8.12 o 
   4   3   0      127.05      160.77      9.89 o 
   5   3   0      114.62      106.59      8.12 o 
   6   3   0     1535.53     1574.15     31.47 o 
   7   3   0     1131.54     1114.99     25.42 o 
   8   3   0      444.40      415.61     16.26 o 
   9   3   0      992.26     1025.53     30.42 o 
  10   3   0       78.93      112.59     16.29 o 
  11   3   0       90.60      103.17     36.41 o 
  12   3   0        1.16       -4.74     17.55 o 
   0   4   0    14668.94    14817.34    252.19 o 
   1   4   0    71958.88    71992.04    862.43 o 
   2   4   0      636.06      581.73      9.25 o 
   3   4   0     1507.59     1598.40     25.31 o 
   4   4   0       44.21       61.17      5.73 o 
   5   4   0     2014.41     2223.21     53.56 o 
   6   4   0      841.79      873.64     28.79 o 
   7   4   0      867.83      898.80     22.24 o 
   8   4   0      137.22      146.93     11.79 o 
   9   4   0        5.13       -3.97     10.14 o 
  10   4   0        2.60      -10.37     12.89 o 
  11   4   0       11.01        1.63     14.97 o 
  12   4   0       25.01        6.98     16.64 o 
   1   5   0     8577.26     8751.45    106.52 o 
   2   5   0        0.89       -6.29      4.19 o 
   3   5   0     2368.07     2439.63     34.39 o 
   4   5   0      320.63      351.58      9.17 o 
   5   5   0      603.89      587.49     14.82 o 
   6   5   0      159.54      203.14     10.03 o 
   7   5   0       35.58       20.28      7.07 o 
   8   5   0        6.86       -7.65     13.97 o 
   9   5   0      134.53      130.50     12.97 o 
  10   5   0        4.51       -6.75     10.77 o 
  11   5   0       19.66       30.67     21.07 o 
   0   6   0        0.09       -7.74      7.99 o 
   1   6   0      328.44      345.51      8.85 o 
   2   6   0       20.53       32.73      3.12 o 
   3   6   0       17.48       17.98      5.08 o 
   4   6   0      934.92      939.36     16.14 o 
   5   6   0        1.34       -6.79      4.95 o 
   6   6   0       22.10       15.31      6.59 o 
   7   6   0       25.44       34.43      8.06 o 
   8   6   0      216.29      213.27     14.99 o 
   9   6   0       78.97       45.83     12.32 o 
  10   6   0       25.47       16.27     15.39 o 
  11   6   0       36.73       15.92     63.10 o 
   1   7   0        6.05        1.91      4.81 o 
   2   7   0     1923.28     1991.41     26.99 o 
   3   7   0      914.31      874.88     16.23 o 
   4   7   0      171.02      220.18      7.35 o 
   5   7   0       19.29       13.49      4.93 o 
   6   7   0       32.97       35.66      6.70 o 
   7   7   0      572.63      528.26     16.56 o 
   8   7   0       28.28       33.58      9.79 o 
   9   7   0       73.98      111.98     18.33 o 
  10   7   0       88.27       70.18     16.38 o 
  11   7   0        1.24      -34.24     36.64 o 
   0   8   0      557.86      455.29     13.08 o 
   1   8   0      373.17      432.83      9.24 o 
   2   8   0      228.02      260.79      7.53 o 
   3   8   0      335.33      354.39      8.55 o 
   4   8   0      677.97      703.91     13.78 o 
   5   8   0      123.24      128.75      9.12 o 
   6   8   0       55.79       77.27      7.95 o 
   7   8   0       23.18       31.41     10.48 o 
   8   8   0      484.23      465.72     20.12 o 
   9   8   0        2.45      -18.63     12.42 o 
  10   8   0        6.20      -14.79     45.59 o 
  11   8   0       26.70       -8.78     53.74 o 
   1   9   0      182.29      173.93      6.74 o 
   2   9   0     1181.50     1126.55     17.79 o 
   3   9   0      995.42     1023.06     17.95 o 
   4   9   0      257.82      250.47      9.67 o 
   5   9   0        0.74       -8.57      5.71 o 
   6   9   0      274.37      275.09     15.15 o 
   7   9   0      435.91      440.11     19.33 o 
   8   9   0        3.83      -13.26     10.36 o 
   9   9   0       42.33       34.78     14.98 o 
  10   9   0       39.08       33.59     21.17 o 
   0  10   0      230.20      221.75     10.95 o 
   1  10   0       19.13        3.71      4.63 o 
   2  10   0      118.53      139.13      6.59 o 
   3  10   0      479.87      493.93     11.23 o 
   4  10   0      305.30      319.79     10.87 o 
   5  10   0        1.68       -8.63      8.45 o 
   6  10   0       19.69        5.46      9.74 o 
   7  10   0        2.70        6.25     11.00 o 
   8  10   0       59.28       66.63     15.42 o 
   9  10   0      116.09      119.27     22.93 o 
  10  10   0       74.57       23.46     21.05 o 
   1  11   0     1186.93     1156.10     18.88 o 
   2  11   0       13.54        0.89      4.90 o 
   3  11   0       71.40       64.07      7.61 o 
   4  11   0      557.59      569.19     21.26 o 
   5  11   0       79.60       84.39     11.60 o 
   6  11   0        2.75      -15.71     10.98 o 
   7  11   0       28.71       22.08     12.34 o 
   8  11   0        1.21      -20.03     13.36 o 
   9  11   0       11.37        1.83     19.53 o 
  10  11   0        1.36      -27.90     19.34 o 
   0  12   0       35.34       51.10      8.47 o 
   1  12   0      241.77      259.10      9.08 o 
   2  12   0        0.27       -8.24      5.49 o 
   3  12   0        7.83       -4.18      7.71 o 
   4  12   0       32.38       18.04     10.13 o 
   5  12   0       49.94       38.06     11.57 o 
   6  12   0       55.05       54.83     12.56 o 
   7  12   0       37.13       31.86     12.49 o 
   8  12   0       38.50       23.54     15.85 o 
   9  12   0       84.86       77.72     23.91 o 
   1  13   0      103.24       92.49      7.81 o 
   2  13   0      266.68      296.48     12.36 o 
   3  13   0      258.86      253.01     12.99 o 
   4  13   0      154.11      162.86     14.14 o 
   5  13   0        5.14        8.86     11.28 o 
   6  13   0       13.61        2.66     11.57 o 
   7  13   0       11.45       -9.18     14.91 o 
   8  13   0       11.36       -7.49     15.02 o 
   9  13   0        1.82      -21.32     26.46 o 
   0  14   0      531.72      449.45     26.76 o 
   1  14   0      157.40      159.31     11.42 o 
   2  14   0      367.84      345.88     20.37 o 
   3  14   0        0.61      -12.24      8.16 o 
   4  14   0      438.80      428.81     23.86 o 
   5  14   0       42.27       17.53     11.81 o 
   6  14   0       15.18       20.13     15.30 o 
   7  14   0       43.29       32.52     16.40 o 
   8  14   0       30.71        9.48     16.94 o 
   1  15   0       77.46       50.38     11.21 o 
   2  15   0      245.18      276.96     17.19 o 
   3  15   0       51.55       33.96     11.31 o 
   4  15   0        5.83       -6.20     11.27 o 
   5  15   0       84.93       50.42     16.38 o 
   6  15   0       34.19       45.65     16.45 o 
   7  15   0        0.01      -17.89     15.46 o 
   0  16   0       67.74       55.36     29.31 o 
   1  16   0       14.57       -3.23     17.50 o 
   2  16   0       50.93       78.84     21.09 o 
   3  16   0        3.28        7.54     13.68 o 
   4  16   0       37.92       38.10     15.59 o 
   5  16   0        0.27       -5.96     14.55 o 
   6  16   0       14.70       -0.58     15.08 o 
   1  17   0        0.69       13.42     20.13 o 
   2  17   0       20.72       37.00     21.21 o 
   3  17   0        8.98       22.89     20.34 o 
   4  17   0       26.85       31.37     16.28 o 
   5  17   0        2.32       -9.03     14.65 o 
   0  18   0       14.76       45.59     30.12 o 
   1  18   0        0.55       -0.88     20.63 o 
   2  18   0        9.72       25.60     21.67 o 
   3  18   0        9.58       31.57     21.90 o 
   4  18   0       15.38       36.74     23.08 o 
   1  19   0       12.66       30.77     22.60 o 
   2  19   0        3.41       50.70     23.18 o 
 -11   0   1      179.86      238.44     27.36 o 
  -9   0   1      720.78      728.37     46.82 o 
  -7   0   1       66.29       33.79     13.50 o 
  -5   0   1      829.14      777.73     72.46 o 
  -3   0   1     1373.71     1397.95     50.48 o 
  -1   0   1    14808.38    13316.11    272.04 o 
   1   0   1    20420.32    22904.44    479.74 o 
   3   0   1     1683.38     1406.46     33.86 o 
   5   0   1     2894.00     2800.25     77.44 o 
   7   0   1      122.01      164.77     35.42 o 
   9   0   1      136.65      149.65     22.43 o 
  11   0   1        0.74      -14.75     19.59 o 
 -12   1   1       11.74       13.29     17.55 o 
 -11   1   1       88.55      114.45     18.59 o 
 -10   1   1      434.75      480.10     22.93 o 
  -9   1   1      316.94      322.52     18.44 o 
  -8   1   1        6.15       -5.26      9.79 o 
  -7   1   1        8.17       -2.82      8.13 o 
  -6   1   1     1750.33     1956.43     82.03 o 
  -5   1   1        1.35       -4.58      4.84 o 
  -4   1   1     1063.76     1178.23     28.35 o 
  -3   1   1     2417.83     2153.35     57.06 o 
  -2   1   1     7796.14     7308.19    148.78 o 
  -1   1   1     5053.58     4565.29     63.53 o 
   0   1   1     7906.77     8310.23    128.66 o 
   1   1   1     4264.76     4386.64    130.54 o 
   2   1   1      735.43      790.22     29.28 o 
   3   1   1     5534.61     5402.03     88.72 o 
   4   1   1      195.54      185.05      7.95 o 
   5   1   1      381.15      362.51     12.21 o 
   6   1   1      195.37      230.69     11.04 o 
   7   1   1      392.92      366.94     16.24 o 
   8   1   1        0.66      -14.47      9.65 o 
   9   1   1       49.87       79.73     14.19 o 
  10   1   1      111.46      157.94     25.62 o 
  11   1   1        8.12      -14.66     13.92 o 
  12   1   1       17.89        3.44     16.87 o 
 -12   2   1        0.01       -9.32     16.67 o 
 -11   2   1       28.37       12.29     15.05 o 
 -10   2   1       16.81       18.91     29.80 o 
  -9   2   1      810.28      760.12     25.29 o 
  -8   2   1      399.12      363.35     16.99 o 
  -7   2   1      138.10      162.81     11.31 o 
  -6   2   1      562.86      532.05     16.26 o 
  -5   2   1       27.37       22.58     10.24 o 
  -4   2   1     1132.77     1168.02     24.48 o 
  -3   2   1     2638.77     2720.46     56.56 o 
  -2   2   1       88.15       80.75      3.74 o 
  -1   2   1     2526.99     2489.05     29.08 o 
   0   2   1     6500.89     6685.16     87.43 o 
   1   2   1      650.40      740.00     13.35 o 
   2   2   1     8551.21     8912.73    157.53 o 
   3   2   1     3471.21     3161.57     70.02 o 
   4   2   1       48.41       17.11      4.77 o 
   5   2   1      787.25      798.16     18.63 o 
   6   2   1       44.95       29.35      9.41 o 
   7   2   1       43.47       36.02      8.39 o 
   8   2   1       61.06       68.45     12.09 o 
   9   2   1      402.75      418.67     21.28 o 
  10   2   1       82.67      104.23     19.16 o 
  11   2   1       63.63       70.88     15.71 o 
  12   2   1       31.63       30.39     17.48 o 
 -12   3   1        5.44       -8.25     17.55 o 
 -11   3   1       74.50       82.67     16.87 o 
 -10   3   1      820.38      840.27     64.87 o 
  -9   3   1        1.27        4.64     11.69 o 
  -8   3   1       76.76       54.76     14.55 o 
  -7   3   1       79.91       77.40      8.39 o 
  -6   3   1       13.62       15.90      5.92 o 
  -5   3   1     3177.86     3164.11     62.99 o 
  -4   3   1       35.82       78.87      6.35 o 
  -3   3   1      286.38      223.41      6.98 o 
  -2   3   1      372.04      343.92     16.97 o 
  -1   3   1     1254.99     1316.27     17.13 o 
   0   3   1     8456.86     9036.19    109.07 o 
   1   3   1    42013.69    43350.44    607.27 o 
   2   3   1      257.18      266.00     10.46 o 
   3   3   1      560.22      492.52     13.63 o 
   4   3   1     2700.35     2834.96     64.97 o 
   5   3   1     1600.52     1707.99     63.98 o 
   6   3   1       60.66      105.02     17.39 o 
   7   3   1       10.64       -0.97      8.11 o 
   8   3   1       15.33       39.89      9.98 o 
   9   3   1       44.25       54.98     14.20 o 
  10   3   1      231.77      242.94     23.95 o 
  11   3   1       14.65       14.88     14.34 o 
  12   3   1       31.02      -10.55     22.65 o 
 -12   4   1       77.31       92.64     20.70 o 
 -11   4   1       74.36       95.19     25.16 o 
 -10   4   1      405.98      448.50     24.40 o 
  -9   4   1      309.63      351.90     17.83 o 
  -8   4   1      439.63      460.30     17.80 o 
  -7   4   1       86.21       95.72      9.98 o 
  -6   4   1      162.73      155.57     11.05 o 
  -5   4   1     1267.98     1304.36     28.17 o 
  -4   4   1      104.07      103.18      6.18 o 
  -3   4   1      211.75      194.61      9.88 o 
  -2   4   1        0.14       -3.63      3.97 o 
  -1   4   1     3023.65     2840.60     35.69 o 
   0   4   1     8076.33     8469.46    125.84 o 
   1   4   1       19.48       -1.71      5.69 o 
   2   4   1       68.16       59.39      5.31 o 
   3   4   1       44.26       49.56      8.03 o 
   4   4   1      340.79      286.67     10.43 o 
   5   4   1        4.04       -8.97      5.98 o 
   6   4   1      242.10      248.66     14.88 o 
   7   4   1       16.31       17.44      8.01 o 
   8   4   1      218.41      219.51     13.58 o 
   9   4   1      310.64      313.41     16.63 o 
  10   4   1      106.44      111.10     15.86 o 
  11   4   1       76.74       86.38     17.70 o 
 -12   5   1        1.70       -8.96     25.24 o 
 -11   5   1       46.32       61.44     42.13 o 
 -10   5   1       16.49       -3.45     11.59 o 
  -9   5   1       84.64       85.64     17.25 o 
  -8   5   1       24.13       11.76      8.39 o 
  -7   5   1      103.26       96.10      8.82 o 
  -6   5   1      132.51      147.28     10.52 o 
  -5   5   1      603.14      686.98     16.22 o 
  -4   5   1      407.49      469.41      9.92 o 
  -3   5   1      283.06      228.65      6.97 o 
  -2   5   1     9782.37     9700.42    110.17 o 
  -1   5   1     9361.13     8974.15    109.03 o 
   0   5   1     4824.44     4901.05     60.41 o 
   1   5   1       45.50       54.13      7.85 o 
   2   5   1      167.60      136.13      6.53 o 
   3   5   1      475.15      453.55     10.05 o 
   4   5   1      349.52      398.79     12.49 o 
   5   5   1      210.83      228.54      9.80 o 
   6   5   1       57.93       48.18      7.28 o 
   7   5   1      174.05      183.92     14.83 o 
   8   5   1      427.19      453.61     20.63 o 
   9   5   1       11.04       -1.93     10.57 o 
  10   5   1      214.49      259.57     16.37 o 
  11   5   1       55.95       45.11     27.28 o 
 -11   6   1       23.62       20.98     48.85 o 
 -10   6   1        1.72      -14.83     18.66 o 
  -9   6   1      226.49      218.61     13.69 o 
  -8   6   1        0.62       -4.76      6.36 o 
  -7   6   1        6.43       -2.17      7.87 o 
  -6   6   1      500.37      496.37     14.30 o 
  -5   6   1      672.97      696.94     13.77 o 
  -4   6   1        1.77        2.52      3.92 o 
  -3   6   1       86.69       75.21      4.42 o 
  -2   6   1     3950.08     4022.51     50.67 o 
  -1   6   1     3339.69     3475.22     43.94 o 
   0   6   1     2498.24     2619.31     33.76 o 
   1   6   1      329.14      369.42      9.39 o 
   2   6   1     1426.58     1416.72     23.55 o 
   3   6   1      364.30      333.29      7.86 o 
   4   6   1       89.48       74.35      5.76 o 
   5   6   1       89.11      105.01      7.53 o 
   6   6   1      599.14      600.82     16.38 o 
   7   6   1      125.38      124.38     10.24 o 
   8   6   1       58.00       48.38      9.70 o 
   9   6   1      256.85      267.78     15.69 o 
  10   6   1        0.05      -25.03     16.69 o 
  11   6   1        8.59      -16.10     28.09 o 
 -11   7   1       43.73        6.14     21.45 o 
 -10   7   1       23.67       24.92     20.46 o 
  -9   7   1        1.36      -12.36      8.24 o 
  -8   7   1      141.49      137.36     11.39 o 
  -7   7   1       46.69       44.18      7.95 o 
  -6   7   1      383.59      391.67     17.30 o 
  -5   7   1      938.15      914.08     16.73 o 
  -4   7   1      316.45      300.60      8.55 o 
  -3   7   1        0.23       -4.95      3.30 o 
  -2   7   1      133.97      120.00      5.27 o 
  -1   7   1     3847.29     4123.56     52.03 o 
   0   7   1       38.14        7.05      3.87 o 
   1   7   1     1753.85     1775.23     24.24 o 
   2   7   1     2194.29     2304.95     33.41 o 
   3   7   1      748.16      788.51     14.58 o 
   4   7   1      507.36      548.15     12.63 o 
   5   7   1      227.80      226.32      9.11 o 
   6   7   1      112.38      119.50      9.11 o 
   7   7   1       14.81        7.47      8.05 o 
   8   7   1       28.58       20.77     13.19 o 
   9   7   1      139.14      122.86     15.82 o 
  10   7   1       56.25       46.65     20.75 o 
  11   7   1        0.43       -4.84     20.83 o 
 -11   8   1       73.98       62.56     23.43 o 
 -10   8   1        0.01       -9.72     18.43 o 
  -9   8   1        4.92      -22.90     15.27 o 
  -8   8   1      349.70      369.50     18.68 o 
  -7   8   1        9.71        8.25      8.27 o 
  -6   8   1        3.93        6.58      6.38 o 
  -5   8   1      468.21      508.77     12.04 o 
  -4   8   1       17.93       20.05      5.04 o 
  -3   8   1      124.68      141.24      7.15 o 
  -2   8   1     2573.99     2564.37     34.11 o 
  -1   8   1      335.96      326.89      8.73 o 
   0   8   1       45.82       12.09      6.63 o 
   1   8   1        0.98        5.06      5.02 o 
   2   8   1      582.00      571.02     12.02 o 
   3   8   1      210.87      212.01      8.16 o 
   4   8   1      110.84      135.90      6.51 o 
   5   8   1       36.53       32.08      6.06 o 
   6   8   1      608.38      571.54     16.63 o 
   7   8   1      319.18      320.99     16.91 o 
   8   8   1      139.26      147.67     17.02 o 
   9   8   1      135.18      147.10     17.78 o 
  10   8   1        0.06      -19.19     12.80 o 
  11   8   1       10.41      -16.68     31.75 o 
 -11   9   1        3.86      -19.09     19.51 o 
 -10   9   1        6.98      -21.08     46.00 o 
  -9   9   1       10.60      -16.23     14.98 o 
  -8   9   1       44.58       28.46     11.85 o 
  -7   9   1       59.67       51.58     11.31 o 
  -6   9   1      243.26      217.19     10.59 o 
  -5   9   1        3.53       -0.65      5.39 o 
  -4   9   1        5.98       -4.17      4.64 o 
  -3   9   1      160.70      149.82      5.77 o 
  -2   9   1     2362.87     2414.20     32.79 o 
  -1   9   1     2048.18     1956.82     27.33 o 
   0   9   1      252.27      291.40      8.26 o 
   1   9   1      785.26      823.30     14.23 o 
   2   9   1        1.74       -6.81      4.54 o 
   3   9   1      399.14      412.69     12.44 o 
   4   9   1        3.93       -2.19      5.51 o 
   5   9   1      530.13      528.95     18.74 o 
   6   9   1      258.16      286.84     15.44 o 
   7   9   1      109.53      118.16     16.80 o 
   8   9   1        0.31      -10.26     13.27 o 
   9   9   1       34.15       29.58     14.97 o 
  10   9   1        5.03      -11.75     18.31 o 
 -10  10   1       32.33       32.27     21.57 o 
  -9  10   1       30.10       -2.92     18.32 o 
  -8  10   1       71.89       59.89     12.51 o 
  -7  10   1      284.55      306.77     17.30 o 
  -6  10   1       59.69       44.64     10.82 o 
  -5  10   1       46.62       40.08      8.86 o 
  -4  10   1      339.23      369.74     10.18 o 
  -3  10   1      106.17      135.48      6.17 o 
  -2  10   1       29.40       31.54      5.92 o 
  -1  10   1     1833.01     1834.46     26.33 o 
   0  10   1       17.68       11.43      4.72 o 
   1  10   1       11.39       11.73      4.71 o 
   2  10   1      485.22      582.95     13.38 o 
   3  10   1        1.48       -5.11      5.68 o 
   4  10   1      246.53      229.61     12.95 o 
   5  10   1      405.14      396.83     17.14 o 
   6  10   1      175.34      166.72     13.91 o 
   7  10   1      682.51      669.23     24.32 o 
   8  10   1      260.63      273.58     21.24 o 
   9  10   1        0.00      -20.23     13.48 o 
  10  10   1        9.19      -21.60     21.58 o 
 -10  11   1       27.32       35.91     21.99 o 
  -9  11   1        2.11       -6.23     18.96 o 
  -8  11   1        0.01      -18.33     12.22 o 
  -7  11   1      185.27      218.06     15.87 o 
  -6  11   1        4.92       -4.40     10.18 o 
  -5  11   1      155.05      171.31     13.61 o 
  -4  11   1      548.76      555.43     14.60 o 
  -3  11   1       78.37      103.49      6.06 o 
  -2  11   1       23.83       23.34      5.46 o 
  -1  11   1      105.62       94.68      6.35 o 
   0  11   1      142.48      110.07      6.91 o 
   1  11   1      660.17      616.71     12.56 o 
   2  11   1        5.15       -4.59      5.18 o 
   3  11   1       99.92       75.69      8.84 o 
   4  11   1       24.40       24.25      8.62 o 
   5  11   1        9.89       13.64     10.46 o 
   6  11   1        1.38        3.36     12.57 o 
   7  11   1       37.32       58.15     15.54 o 
   8  11   1       83.05       70.04     16.50 o 
   9  11   1       85.52      131.24     19.35 o 
  -9  12   1       43.00       41.41     22.19 o 
  -8  12   1       10.52        0.89     14.68 o 
  -7  12   1      143.31      121.01     14.30 o 
  -6  12   1        2.89      -12.01     10.69 o 
  -5  12   1      217.72      218.63     15.04 o 
  -4  12   1      106.34      108.49     10.90 o 
  -3  12   1       49.86       42.30      7.06 o 
  -2  12   1      236.56      229.34      8.79 o 
  -1  12   1      405.33      355.61     10.23 o 
   0  12   1      226.82      222.28      8.43 o 
   1  12   1        0.10       -7.24      4.83 o 
   2  12   1       92.94      100.31      8.44 o 
   3  12   1      207.51      216.55     12.34 o 
   4  12   1       54.74       38.84     10.77 o 
   5  12   1      216.27      169.75     14.34 o 
   6  12   1       39.45       34.52     12.27 o 
   7  12   1       42.50       30.62     15.66 o 
   8  12   1        7.00       -4.22     15.23 o 
   9  12   1        8.66      -13.46     18.14 o 
  -9  13   1       83.06       86.99     24.78 o 
  -8  13   1        0.18      -18.32     25.04 o 
  -7  13   1       27.48       14.73     15.13 o 
  -6  13   1       46.70       60.66     12.85 o 
  -5  13   1       39.80       24.67     11.63 o 
  -4  13   1       35.18       38.37     11.07 o 
  -3  13   1       52.87       72.86      9.66 o 
  -2  13   1       98.74       79.62      8.86 o 
  -1  13   1      356.83      355.83     11.53 o 
   0  13   1       74.27       81.36      7.40 o 
   1  13   1        0.51       -9.48      6.32 o 
   2  13   1       37.22       34.18      9.04 o 
   3  13   1       43.66       12.19      9.69 o 
   4  13   1      309.84      295.86     16.84 o 
   5  13   1      332.84      334.13     18.43 o 
   6  13   1       20.03       23.76     15.04 o 
   7  13   1        5.96       -5.01     14.33 o 
   8  13   1       11.75        2.54     15.97 o 
  -8  14   1       49.70       22.42     24.02 o 
  -7  14   1       69.29       77.07     17.26 o 
  -6  14   1      171.70      172.48     19.20 o 
  -5  14   1        0.91      -14.82     11.38 o 
  -4  14   1        4.55       -3.01     10.67 o 
  -3  14   1        6.16        5.00      8.18 o 
  -2  14   1        8.85        7.23      8.28 o 
  -1  14   1       13.59        0.36      8.02 o 
   0  14   1        3.53       -6.99      7.94 o 
   1  14   1      283.80      268.14     13.47 o 
   2  14   1       54.08       31.17      9.34 o 
   3  14   1      138.26      165.53     14.30 o 
   4  14   1        1.28      -15.87     10.58 o 
   5  14   1       21.96       -3.81     11.71 o 
   6  14   1        7.32        3.67     14.85 o 
   7  14   1       17.59       20.43     16.21 o 
   8  14   1        1.46      -23.83     16.17 o 
  -7  15   1        0.56       -6.18     16.62 o 
  -6  15   1       11.39       -4.60     14.78 o 
  -5  15   1       25.41       51.80     16.06 o 
  -4  15   1      237.82      222.81     27.19 o 
  -3  15   1       26.08       18.80      9.01 o 
  -2  15   1       67.61       43.86      9.56 o 
  -1  15   1        1.51      -13.75      9.17 o 
   0  15   1       31.95       24.35     10.46 o 
   1  15   1        0.07       -7.07      8.48 o 
   2  15   1      194.37      199.37     15.13 o 
   3  15   1        5.57        2.76     10.89 o 
   4  15   1       60.87       45.96     12.75 o 
   5  15   1       54.77       62.30     16.45 o 
   6  15   1       20.14        6.29     15.76 o 
   7  15   1       48.12       58.14     17.97 o 
  -7  16   1        3.13      -25.59     17.06 o 
  -6  16   1        2.13      -14.96     14.97 o 
  -5  16   1        0.73      -21.78     14.52 o 
  -4  16   1       12.43        1.07     14.03 o 
  -3  16   1        7.26       11.23     19.35 o 
  -2  16   1      157.38      116.77     28.90 o 
  -1  16   1        4.16      -15.04     17.55 o 
   0  16   1        0.03      -13.67     11.17 o 
   1  16   1        3.09       -3.25     12.27 o 
   2  16   1      101.00       65.37     12.31 o 
   3  16   1        0.90        5.99     13.93 o 
   4  16   1        0.01      -13.78     13.88 o 
   5  16   1        9.70       -3.67     15.21 o 
   6  16   1        0.03       -6.94     15.27 o 
  -6  17   1        0.71       -8.16     15.33 o 
  -5  17   1       19.81      -10.67     20.17 o 
  -4  17   1       18.21       20.65     21.13 o 
  -3  17   1       21.16       10.00     19.93 o 
  -2  17   1        1.09       11.31     18.89 o 
  -1  17   1       30.03       54.68     21.01 o 
   0  17   1        0.48        0.91     25.24 o 
   1  17   1       17.34       14.72     20.43 o 
   2  17   1       15.14       25.51     20.51 o 
   3  17   1       25.90       29.06     21.31 o 
   4  17   1        0.21      -15.68     14.52 o 
   5  17   1        5.44      -15.60     15.65 o 
  -4  18   1       10.50        3.06     21.31 o 
  -3  18   1       10.52       25.43     22.25 o 
  -2  18   1       62.74       54.52     23.27 o 
  -1  18   1       25.80       39.08     22.45 o 
   0  18   1        0.39       21.19     20.38 o 
   1  18   1       12.34       -7.33     21.17 o 
   2  18   1       10.45       29.38     21.54 o 
   3  18   1        0.94       10.08     25.24 o 
   4  18   1        5.63       12.12     22.89 o 
  -2  19   1        3.13       33.40     22.83 o 
  -1  19   1       10.73       25.47     35.82 o 
   0  19   1        1.09       -2.42     20.87 o 
   1  19   1        5.83       18.08     22.36 o 
   2  19   1       12.86       61.16     23.64 o 
 -12   0   2      131.77      149.81     31.75 o 
 -10   0   2        0.00      -16.52     32.97 o 
  -8   0   2        8.78      -13.03     10.94 o 
  -6   0   2      111.20      182.38     19.54 o 
  -4   0   2       77.95       56.77      8.21 o 
  -2   0   2    20496.40    17515.27    434.73 o 
   0   0   2      361.51      249.19     21.12 o 
   2   0   2     9245.35    10227.44    215.56 o 
   4   0   2      710.83      745.29     21.73 o 
   6   0   2      921.78      891.20     33.26 o 
   8   0   2      214.04      278.76     25.24 o 
  10   0   2     1115.72     1228.06     51.25 o 
 -12   1   2       20.96       14.25     17.27 o 
 -11   1   2      151.53      227.67     22.74 o 
 -10   1   2        7.37      -15.24     11.03 o 
  -9   1   2      353.64      363.07     20.80 o 
  -8   1   2      816.10      863.52     33.28 o 
  -7   1   2        9.21       -8.35      7.84 o 
  -6   1   2      834.97      887.13     25.67 o 
  -5   1   2     1044.21     1053.46     26.69 o 
  -4   1   2      537.73      491.88     12.63 o 
  -3   1   2       29.53       19.33      3.81 o 
  -2   1   2      745.97      737.01     19.97 o 
  -1   1   2    10440.41     9741.22    121.56 o 
   0   1   2    13847.03    13719.87    216.29 o 
   1   1   2       31.67       17.31      2.30 o 
   2   1   2     2287.69     2120.35     47.65 o 
   3   1   2      573.33      520.82     12.32 o 
   4   1   2       43.75       23.96      4.99 o 
   5   1   2      543.66      630.55     16.24 o 
   6   1   2       66.04       70.14      8.29 o 
   7   1   2      317.09      321.85     15.90 o 
   8   1   2        8.87       -1.61     14.45 o 
   9   1   2       16.16       12.36     13.09 o 
  10   1   2       23.00       14.95     14.69 o 
  11   1   2       51.17       45.36     17.23 o 
 -12   2   2       30.42       26.87     18.13 o 
 -11   2   2        1.88       -9.93     24.99 o 
 -10   2   2      138.03      155.98     17.86 o 
  -9   2   2       77.13       54.75     19.74 o 
  -8   2   2        7.45       11.27      9.51 o 
  -7   2   2      515.53      513.33     19.63 o 
  -6   2   2      784.58      896.67     21.19 o 
  -5   2   2        4.25       -7.12      5.03 o 
  -4   2   2     1604.53     1752.59     34.33 o 
  -3   2   2      128.56      100.73      4.94 o 
  -2   2   2     1720.18     1602.33     22.46 o 
  -1   2   2       46.46       53.44      1.98 o 
   0   2   2     4926.99     5055.79     73.17 o 
   1   2   2     1120.51     1134.39     22.52 o 
   2   2   2     1454.24     1640.01     31.59 o 
   3   2   2     5377.11     5474.01    118.17 o 
   4   2   2       51.87       50.80      5.90 o 
   5   2   2      454.00      557.82     21.08 o 
   6   2   2      807.21      934.67     21.92 o 
   7   2   2       17.40       15.95      8.19 o 
   8   2   2      374.43      350.03     16.29 o 
   9   2   2       59.82       55.51     14.19 o 
  10   2   2        1.46      -20.16     13.44 o 
  11   2   2        0.45      -14.24     14.09 o 
 -12   3   2       20.20       30.53     17.85 o 
 -11   3   2       27.41       31.72     15.13 o 
 -10   3   2      107.68      133.50     17.85 o 
  -9   3   2      193.39      173.59     15.20 o 
  -8   3   2       52.34       52.54      8.81 o 
  -7   3   2      381.01      399.81     14.00 o 
  -6   3   2       68.74       78.93      7.50 o 
  -5   3   2      550.42      557.74     15.26 o 
  -4   3   2        9.24        4.86      4.64 o 
  -3   3   2       80.03       75.92      9.10 o 
  -2   3   2     4032.53     4349.08     50.46 o 
  -1   3   2      406.47      412.72      6.57 o 
   0   3   2      869.42      937.73     14.90 o 
   1   3   2    10694.87    10683.48    151.32 o 
   2   3   2     1371.76     1509.91     26.05 o 
   3   3   2     3166.79     3147.79     58.61 o 
   4   3   2       49.92       71.03      6.61 o 
   5   3   2      333.31      335.68     15.56 o 
   6   3   2        0.81       -3.83      6.49 o 
   7   3   2      647.55      646.08     19.02 o 
   8   3   2     1181.19     1170.77     28.36 o 
   9   3   2       44.98       13.18     11.26 o 
  10   3   2        2.82      -14.00     13.40 o 
  11   3   2        0.55      -14.04     13.71 o 
 -12   4   2        4.75       12.61     17.50 o 
 -11   4   2       15.55       15.88     14.85 o 
 -10   4   2       85.79      100.14     21.11 o 
  -9   4   2      114.22      120.14     11.80 o 
  -8   4   2       64.32       66.16      9.40 o 
  -7   4   2      121.44      141.88      9.85 o 
  -6   4   2        1.94        6.10      6.18 o 
  -5   4   2     1201.44     1218.80     21.67 o 
  -4   4   2        5.81        0.00      3.39 o 
  -3   4   2      829.02      907.24     16.13 o 
  -2   4   2     3212.27     2991.25     35.69 o 
  -1   4   2      141.57      143.06      4.41 o 
   0   4   2    39292.81    40804.69    488.87 o 
   1   4   2       19.81       31.62     10.18 o 
   2   4   2      181.84      152.92     12.46 o 
   3   4   2      261.47      291.12     21.05 o 
   4   4   2      290.39      294.56     11.00 o 
   5   4   2      711.60      772.96     20.21 o 
   6   4   2      496.74      440.92     21.26 o 
   7   4   2      535.60      510.26     20.53 o 
   8   4   2      284.14      307.01     15.83 o 
   9   4   2       21.76       16.71     11.36 o 
  10   4   2       12.61       -8.84     11.03 o 
  11   4   2       51.19       30.43     19.62 o 
 -12   5   2        4.44       11.40     18.42 o 
 -11   5   2        3.33       -9.31     20.04 o 
 -10   5   2        0.06      -20.90     20.47 o 
  -9   5   2        1.36      -12.06     11.14 o 
  -8   5   2      256.80      269.12     13.65 o 
  -7   5   2      206.85      238.76     11.15 o 
  -6   5   2      799.32      803.33     18.63 o 
  -5   5   2      590.76      553.74     14.38 o 
  -4   5   2      401.69      410.69     10.26 o 
  -3   5   2       21.31       19.37      5.57 o 
  -2   5   2     1901.68     1780.59     22.52 o 
  -1   5   2      225.63      257.62     11.54 o 
   0   5   2      118.08      125.97      4.79 o 
   1   5   2     9142.66     9279.39    121.71 o 
   2   5   2      663.17      645.28     12.86 o 
   3   5   2       13.12       24.74      9.66 o 
   4   5   2      642.65      647.83     19.51 o 
   5   5   2        0.05       -3.67      5.21 o 
   6   5   2      310.67      319.96     17.04 o 
   7   5   2     1392.84     1378.88     33.12 o 
   8   5   2       21.90       -1.87      8.53 o 
   9   5   2      183.07      176.76     17.23 o 
  10   5   2       19.41       31.98     14.28 o 
  11   5   2       32.52       17.68     29.42 o 
 -11   6   2      169.17      152.89     33.38 o 
 -10   6   2       29.51       14.14     16.38 o 
  -9   6   2       74.38       34.47      9.82 o 
  -8   6   2       57.40       76.78      9.01 o 
  -7   6   2        6.06       -2.53      6.56 o 
  -6   6   2       81.85      107.82      8.46 o 
  -5   6   2      737.60      765.27     14.67 o 
  -4   6   2       61.24       46.85      4.84 o 
  -3   6   2        8.20       -0.94      3.56 o 
  -2   6   2     2151.63     2132.13     28.22 o 
  -1   6   2     7190.50     7554.29     92.57 o 
   0   6   2     6526.65     6734.94     82.59 o 
   1   6   2     2278.65     2444.58     34.51 o 
   2   6   2      571.01      567.93     12.40 o 
   3   6   2      271.83      284.12     23.36 o 
   4   6   2      149.34      192.44      8.68 o 
   5   6   2       10.97       -7.83      5.22 o 
   6   6   2      328.00      303.77     12.43 o 
   7   6   2      141.85      127.12     10.54 o 
   8   6   2      335.33      354.12     16.79 o 
   9   6   2       67.86       49.80     16.96 o 
  10   6   2        1.06       -9.23     12.86 o 
  11   6   2      189.36      238.17     32.15 o 
 -11   7   2       13.18      -31.89     45.19 o 
 -10   7   2       19.42       -3.55     17.70 o 
  -9   7   2       47.24       26.50      8.90 o 
  -8   7   2       23.44       13.60      7.36 o 
  -7   7   2       58.52       45.07      7.59 o 
  -6   7   2       14.09       16.47      5.72 o 
  -5   7   2        0.05       -6.75      4.50 o 
  -4   7   2       18.38       26.97      4.75 o 
  -3   7   2     1032.22     1103.96     15.08 o 
  -2   7   2     1313.85     1280.10     18.71 o 
  -1   7   2     7833.23     8001.47     98.33 o 
   0   7   2     2117.37     2202.52     29.30 o 
   1   7   2        3.55        7.08      4.23 o 
   2   7   2       16.10       13.60      4.89 o 
   3   7   2       88.93      114.13      7.71 o 
   4   7   2       16.21       -1.07      6.05 o 
   5   7   2      387.94      382.83     13.68 o 
   6   7   2      298.55      330.52     12.97 o 
   7   7   2      956.76     1039.02     28.57 o 
   8   7   2        0.29      -17.98     11.99 o 
   9   7   2       21.80       18.15     13.31 o 
  10   7   2        0.00      -20.35     13.57 o 
  11   7   2        0.48      -43.97     29.31 o 
 -11   8   2        0.91      -11.96     39.89 o 
 -10   8   2      121.08      109.24     22.69 o 
  -9   8   2      100.69       93.39     16.38 o 
  -8   8   2      208.28      227.26     13.41 o 
  -7   8   2      301.89      304.14     13.17 o 
  -6   8   2     1642.79     1638.33     27.01 o 
  -5   8   2        1.46       -2.58      5.13 o 
  -4   8   2      365.18      366.87     10.08 o 
  -3   8   2      225.56      253.69      7.37 o 
  -2   8   2      531.52      487.05     10.25 o 
  -1   8   2     4596.43     4445.95     56.32 o 
   0   8   2     5752.75     5583.83     69.72 o 
   1   8   2       17.74        1.26      8.58 o 
   2   8   2       32.93       32.01      5.50 o 
   3   8   2      521.48      498.39     11.68 o 
   4   8   2       36.72       23.79      6.87 o 
   5   8   2      124.65      111.40      8.38 o 
   6   8   2       33.19       45.94     10.20 o 
   7   8   2       12.14       22.33     11.01 o 
   8   8   2        1.35      -24.43     16.29 o 
   9   8   2       27.73       18.54     14.86 o 
  10   8   2       56.18       44.04     15.85 o 
 -11   9   2       13.50      -16.08     32.16 o 
 -10   9   2       55.00       48.00     21.94 o 
  -9   9   2       95.62       99.26     16.87 o 
  -8   9   2        9.80        4.49     13.16 o 
  -7   9   2       27.11       48.62     12.68 o 
  -6   9   2      121.96      126.47      8.96 o 
  -5   9   2       39.60       27.78      6.23 o 
  -4   9   2      153.61      153.65      7.06 o 
  -3   9   2     1033.19     1073.34     15.47 o 
  -2   9   2     1102.91     1109.55     17.64 o 
  -1   9   2     1988.84     1970.53     27.51 o 
   0   9   2     1478.70     1420.08     21.02 o 
   1   9   2      144.10      130.72      7.13 o 
   2   9   2      410.12      458.26     12.84 o 
   3   9   2      842.98      872.78     18.68 o 
   4   9   2       39.50       29.21      8.24 o 
   5   9   2       74.30       88.61     10.72 o 
   6   9   2      207.54      246.97     15.22 o 
   7   9   2      343.83      329.24     21.92 o 
   8   9   2       19.70       -2.78     13.53 o 
   9   9   2       51.57       70.45     16.38 o 
  10   9   2       10.53       -7.97     17.28 o 
 -10  10   2      138.15      169.39     50.07 o 
  -9  10   2       30.82        5.96     19.47 o 
  -8  10   2      105.90      119.93     13.94 o 
  -7  10   2        8.08       -1.40     10.11 o 
  -6  10   2      117.35      118.55     10.80 o 
  -5  10   2      308.03      336.25     11.28 o 
  -4  10   2      101.70       87.25      6.65 o 
  -3  10   2      250.45      269.37      8.19 o 
  -2  10   2      839.09      815.51     14.91 o 
  -1  10   2      192.07      187.60      7.31 o 
   0  10   2      153.75      178.09      7.03 o 
   1  10   2     1376.40     1453.77     23.94 o 
   2  10   2        0.22       -4.27      5.08 o 
   3  10   2      280.78      332.33     13.32 o 
   4  10   2        9.76        4.38      8.39 o 
   5  10   2        9.50       -2.85      9.12 o 
   6  10   2       26.47       46.58     13.40 o 
   7  10   2       18.44        3.90     15.20 o 
   8  10   2       57.22       60.03     16.15 o 
   9  10   2        0.13      -21.05     14.03 o 
  10  10   2        0.03      -22.68     15.12 o 
 -10  11   2       19.63        9.11     26.46 o 
  -9  11   2      139.71      114.39     28.09 o 
  -8  11   2       44.36       36.32     15.30 o 
  -7  11   2        3.82       -5.92     10.69 o 
  -6  11   2       33.52       15.46     10.14 o 
  -5  11   2       65.14       63.26      9.68 o 
  -4  11   2       92.42       95.46      6.78 o 
  -3  11   2      572.94      548.17     12.62 o 
  -2  11   2      656.95      695.81     13.89 o 
  -1  11   2       87.01       94.35      6.39 o 
   0  11   2       77.67       62.68      5.79 o 
   1  11   2       23.65       14.90      4.94 o 
   2  11   2        0.79       -8.19      5.71 o 
   3  11   2      577.28      592.60     17.88 o 
   4  11   2       39.48       44.25     10.30 o 
   5  11   2       22.45       10.97     10.13 o 
   6  11   2      161.39      163.82     15.06 o 
   7  11   2        0.29       -0.34     20.65 o 
   8  11   2       70.19       49.01     16.38 o 
   9  11   2      129.24      132.40     19.71 o 
  -9  12   2       27.40       25.96     21.05 o 
  -8  12   2       49.17       58.73     16.45 o 
  -7  12   2      328.72      370.41     19.28 o 
  -6  12   2       51.32       47.10     12.02 o 
  -5  12   2       13.32       18.63     10.49 o 
  -4  12   2      825.41      859.34     20.32 o 
  -3  12   2       11.21       -8.44      5.63 o 
  -2  12   2        9.64        2.27      5.34 o 
  -1  12   2      399.23      388.21     10.58 o 
   0  12   2        3.81       -8.12      5.42 o 
   1  12   2       34.89       27.74      6.84 o 
   2  12   2      730.26      643.38     16.54 o 
   3  12   2        2.39       -0.80      9.29 o 
   4  12   2      365.33      347.55     17.41 o 
   5  12   2       12.97        5.81     10.76 o 
   6  12   2      448.37      446.77     25.33 o 
   7  12   2        8.18      -17.37     14.43 o 
   8  12   2      140.62      142.25     19.27 o 
   9  12   2       12.57      -16.17     23.00 o 
  -9  13   2        8.52      -30.14     20.09 o 
  -8  13   2        0.01      -39.08     26.05 o 
  -7  13   2        7.49       14.73     14.48 o 
  -6  13   2        2.14      -12.36     11.13 o 
  -5  13   2      153.66      151.21     13.97 o 
  -4  13   2      345.71      325.68     16.85 o 
  -3  13   2      543.25      551.24     17.62 o 
  -2  13   2     1222.64     1158.99     21.64 o 
  -1  13   2      189.33      186.82      9.11 o 
   0  13   2      302.26      319.13     12.30 o 
   1  13   2        0.38      -10.67      7.12 o 
   2  13   2        0.52       -0.66      7.70 o 
   3  13   2       62.97       66.17     11.59 o 
   4  13   2      300.77      302.19     17.44 o 
   5  13   2        3.74       -6.23     10.89 o 
   6  13   2       35.65       18.84     14.59 o 
   7  13   2        0.00      -21.35     14.24 o 
   8  13   2        6.25      -23.48     15.66 o 
  -8  14   2        0.62      -13.68     20.09 o 
  -7  14   2       28.63       13.28     15.36 o 
  -6  14   2      170.00      177.27     19.20 o 
  -5  14   2       27.84       18.49     14.43 o 
  -4  14   2      352.90      416.57     19.02 o 
  -3  14   2       26.31       16.85      8.83 o 
  -2  14   2      353.95      361.38     14.95 o 
  -1  14   2      188.92      197.83     12.17 o 
   0  14   2        0.02      -11.57      7.71 o 
   1  14   2       49.76       32.98      9.00 o 
   2  14   2      138.73      123.23     11.12 o 
   3  14   2        0.17       -3.09     10.26 o 
   4  14   2        0.81       -4.05     10.84 o 
   5  14   2        6.00        8.26     14.68 o 
   6  14   2       45.86       29.04     17.72 o 
   7  14   2       86.20      107.44     19.27 o 
   8  14   2       17.57       24.85     17.45 o 
  -8  15   2        0.66      -23.71     20.94 o 
  -7  15   2       70.80       91.43     18.64 o 
  -6  15   2       21.10       19.61     15.60 o 
  -5  15   2       48.99       58.97     15.47 o 
  -4  15   2      319.82      319.31     21.18 o 
  -3  15   2       32.79       26.72     10.76 o 
  -2  15   2       46.23       40.89     13.62 o 
  -1  15   2        7.46      -13.71      9.14 o 
   0  15   2       29.09       -1.09     17.72 o 
   1  15   2      286.17      299.54     16.74 o 
   2  15   2       62.52       47.97     11.89 o 
   3  15   2      325.42      339.03     18.57 o 
   4  15   2        0.93       -1.50     14.00 o 
   5  15   2       35.65       19.44     14.98 o 
   6  15   2        8.76      -15.59     16.67 o 
   7  15   2        4.39       11.83     16.71 o 
  -7  16   2        0.60      -21.48     19.36 o 
  -6  16   2        0.17      -16.50     15.04 o 
  -5  16   2       17.37        3.63     15.02 o 
  -4  16   2       37.54       32.34     14.74 o 
  -3  16   2        9.11       11.30     19.35 o 
  -2  16   2       84.99       56.89     14.76 o 
  -1  16   2       10.71       -0.62     12.19 o 
   0  16   2       41.30       44.86     14.07 o 
   1  16   2       14.89       -2.51     13.12 o 
   2  16   2       26.44       62.80     12.18 o 
   3  16   2       27.41       41.41     15.43 o 
   4  16   2        0.08       -5.76     14.59 o 
   5  16   2       61.51       43.61     16.58 o 
   6  16   2        2.16       16.59     16.52 o 
  -6  17   2        2.86        2.96     16.01 o 
  -5  17   2       11.87       -4.93     15.14 o 
  -4  17   2        8.53       24.36     20.73 o 
  -3  17   2       14.18        4.78     19.76 o 
  -2  17   2       83.24       94.15     23.27 o 
  -1  17   2       13.94       24.40     20.70 o 
   0  17   2       15.22       16.83     19.55 o 
   1  17   2       78.92      119.45     24.92 o 
   2  17   2        6.84       -8.42     19.95 o 
   3  17   2       18.80        9.59     15.21 o 
   4  17   2       20.10       31.92     16.22 o 
   5  17   2       46.70       38.83     17.34 o 
  -4  18   2       29.18       57.15     37.05 o 
  -3  18   2        2.63       27.42     21.09 o 
  -2  18   2        1.35        8.42     20.87 o 
  -1  18   2       13.01       24.32     21.28 o 
   0  18   2       14.83       22.36     21.28 o 
   1  18   2       13.93        5.22     20.87 o 
   2  18   2       19.75       17.53     21.79 o 
   3  18   2       56.20       53.07     24.26 o 
   4  18   2       18.20       27.91     17.56 o 
  -2  19   2        0.15       13.91     22.83 o 
  -1  19   2        7.54       55.59     23.52 o 
   0  19   2        4.33       10.87     24.02 o 
   1  19   2        7.48       32.97     23.03 o 
   2  19   2       16.69       37.90     23.76 o 
 -11   0   3        8.58       16.28     22.80 o 
  -9   0   3        0.23      -24.99     22.80 o 
  -7   0   3       37.93       40.34     28.50 o 
  -5   0   3     2669.71     2731.13     73.82 o 
  -3   0   3     4248.13     3712.91     95.13 o 
  -1   0   3     5914.92     5219.54     75.25 o 
   1   0   3    11288.40    13237.06    277.00 o 
   3   0   3        0.07      -12.21      8.14 o 
   5   0   3     2316.63     2348.42     56.61 o 
   7   0   3       32.48       29.58     14.76 o 
   9   0   3      623.95      594.68     39.49 o 
  11   0   3       27.27       36.72     29.72 o 
 -12   1   3       36.32       70.04     19.23 o 
 -11   1   3        3.21       19.43     16.40 o 
 -10   1   3       79.18      103.92     18.42 o 
  -9   1   3       18.95       16.36     15.72 o 
  -8   1   3       83.78       74.74     11.92 o 
  -7   1   3      745.81      799.17     22.24 o 
  -6   1   3      454.84      455.67     15.61 o 
  -5   1   3      286.51      268.50     19.57 o 
  -4   1   3      253.37      321.67     13.63 o 
  -3   1   3     1893.76     1666.68     28.65 o 
  -2   1   3       50.87       59.70      5.86 o 
  -1   1   3    13199.73    12574.94    134.12 o 
   0   1   3      900.51     1008.79     24.92 o 
   1   1   3     3531.68     3664.83     61.10 o 
   2   1   3     2144.83     2300.55     51.97 o 
   3   1   3     5802.98     5344.29     88.47 o 
   4   1   3     2054.72     2080.57     37.85 o 
   5   1   3      397.85      391.76     13.11 o 
   6   1   3       57.88       68.92      8.48 o 
   7   1   3        8.02       -8.18      7.94 o 
   8   1   3       32.05       23.90     12.08 o 
   9   1   3       22.14      -14.76     13.11 o 
  10   1   3       34.99       43.41     15.30 o 
  11   1   3       14.29        1.30     14.69 o 
 -12   2   3       10.82       -8.55     16.12 o 
 -11   2   3      126.31      130.53     20.13 o 
 -10   2   3        3.46      -18.02     12.58 o 
  -9   2   3        1.61      -14.28      9.52 o 
  -8   2   3      635.13      656.36     31.31 o 
  -7   2   3      529.98      584.07     21.30 o 
  -6   2   3     2298.70     2326.96     52.81 o 
  -5   2   3      526.62      528.87     14.34 o 
  -4   2   3      365.14      333.48      9.14 o 
  -3   2   3     1442.23     1456.06     27.89 o 
  -2   2   3    10310.64    10402.93    140.10 o 
  -1   2   3    12680.81    12491.58    174.49 o 
   0   2   3    10378.67    11850.21    193.58 o 
   1   2   3    36796.56    38405.80    591.29 o 
   2   2   3     1186.09     1392.60     27.70 o 
   3   2   3     2899.24     2817.67     53.37 o 
   4   2   3     1047.36      865.25     28.84 o 
   5   2   3        0.97       -4.76      7.91 o 
   6   2   3      129.23      163.14     10.29 o 
   7   2   3       91.37       93.87     10.36 o 
   8   2   3       12.27      -14.77      9.85 o 
   9   2   3       66.70       64.50     14.55 o 
  10   2   3        9.64       -5.62     13.87 o 
  11   2   3       14.37        3.94     14.57 o 
 -12   3   3        0.17        0.01     16.40 o 
 -11   3   3        4.31      -17.10     14.97 o 
 -10   3   3       10.25       -9.13     16.74 o 
  -9   3   3      167.26      154.28     19.04 o 
  -8   3   3       18.49       17.95      9.83 o 
  -7   3   3      231.33      225.05     10.96 o 
  -6   3   3      126.65      146.13      8.60 o 
  -5   3   3      724.60      759.36     16.67 o 
  -4   3   3     2165.85     2197.50     37.88 o 
  -3   3   3      620.71      474.18     11.16 o 
  -2   3   3     4585.03     4449.58     48.92 o 
  -1   3   3      707.90      643.78      9.33 o 
   0   3   3      384.34      362.34      6.85 o 
   1   3   3    17341.37    18706.15    291.46 o 
   2   3   3     5218.12     5190.42     82.89 o 
   3   3   3     2322.74     2232.84     43.19 o 
   4   3   3      878.77      770.42     19.04 o 
   5   3   3      662.36      606.56     21.73 o 
   6   3   3      290.58      339.58     14.82 o 
   7   3   3      185.67      213.30     12.85 o 
   8   3   3       53.47       30.15     11.00 o 
   9   3   3       39.79       28.24     12.23 o 
  10   3   3        0.03        2.88     13.37 o 
  11   3   3       15.06       -0.57     14.34 o 
 -12   4   3       31.77       22.64     17.55 o 
 -11   4   3        1.90      -20.80     13.87 o 
 -10   4   3       40.33       -9.36     14.97 o 
  -9   4   3      142.52      139.97     14.50 o 
  -8   4   3      250.44      268.43     12.90 o 
  -7   4   3       13.87       23.62      7.36 o 
  -6   4   3       19.27        9.87      6.03 o 
  -5   4   3     2098.16     2079.81     33.64 o 
  -4   4   3     3645.48     3934.01     53.95 o 
  -3   4   3      195.44      208.96      9.66 o 
  -2   4   3    10899.17    10875.89    124.45 o 
  -1   4   3        1.30       -3.31      2.21 o 
   0   4   3    21930.49    22137.53    286.75 o 
   1   4   3      106.37      136.55      6.82 o 
   2   4   3       30.30       39.84      7.17 o 
   3   4   3     1154.12     1207.27     22.80 o 
   4   4   3        6.22       -9.87      6.58 o 
   5   4   3      104.62      128.76      9.16 o 
   6   4   3      151.11      131.06     16.92 o 
   7   4   3      183.34      211.76     15.49 o 
   8   4   3       29.86       29.04     10.74 o 
   9   4   3      259.91      293.69     20.49 o 
  10   4   3       86.55       81.71     13.58 o 
  11   4   3        0.28      -19.76     17.77 o 
 -12   5   3        0.00      -27.71     24.02 o 
 -11   5   3       12.66        8.99     14.16 o 
 -10   5   3       50.71       19.89     30.59 o 
  -9   5   3        0.01      -12.73      8.48 o 
  -8   5   3      151.20      132.32      9.73 o 
  -7   5   3      376.08      377.17     13.35 o 
  -6   5   3      494.55      555.14     13.57 o 
  -5   5   3      180.41      189.92      7.24 o 
  -4   5   3        0.90       -4.86      3.24 o 
  -3   5   3      281.88      296.26      7.61 o 
  -2   5   3     2489.12     2567.33     31.37 o 
  -1   5   3     1874.07     1825.52     24.05 o 
   0   5   3        2.93       -2.38      4.08 o 
   1   5   3     1518.83     1598.33     25.55 o 
   2   5   3     4877.07     4932.51     80.19 o 
   3   5   3      823.85      864.88     24.08 o 
   4   5   3      619.34      577.70     14.27 o 
   5   5   3      509.92      493.76     13.87 o 
   6   5   3       30.19       24.11      8.29 o 
   7   5   3       99.75      110.23     11.72 o 
   8   5   3       18.57        9.00     10.23 o 
   9   5   3       31.39       20.93     15.28 o 
  10   5   3       25.36       12.32     14.57 o 
  11   5   3        1.20        1.10     18.93 o 
 -12   6   3      154.19      164.46     31.75 o 
 -11   6   3        0.82       -9.82     23.23 o 
 -10   6   3      206.47      234.87     16.37 o 
  -9   6   3        0.02      -16.39     10.93 o 
  -8   6   3      125.50      140.27     10.15 o 
  -7   6   3      749.51      703.60     18.11 o 
  -6   6   3       18.26       23.62      5.49 o 
  -5   6   3        9.74        5.31      4.20 o 
  -4   6   3      151.42      191.33      7.96 o 
  -3   6   3      255.52      264.07     10.12 o 
  -2   6   3      497.47      529.78      9.72 o 
  -1   6   3     7767.29     7705.34     94.46 o 
   0   6   3      824.54      969.57     15.51 o 
   1   6   3       69.24       82.96      5.57 o 
   2   6   3     3567.89     3841.16     57.71 o 
   3   6   3     4351.01     4420.85     73.14 o 
   4   6   3      634.04      604.87     15.95 o 
   5   6   3      110.08       88.12      7.54 o 
   6   6   3      271.30      283.24     12.25 o 
   7   6   3      144.10      147.05     11.26 o 
   8   6   3        8.40       -9.16     12.28 o 
   9   6   3        4.47      -16.94     12.72 o 
  10   6   3       55.60       63.47     16.10 o 
  11   6   3       30.21        6.91     15.32 o 
 -11   7   3        9.21        4.18     34.60 o 
 -10   7   3        6.52        4.70     13.58 o 
  -9   7   3      330.84      320.05     17.51 o 
  -8   7   3        1.52       -6.37      8.09 o 
  -7   7   3        8.91        0.64      5.61 o 
  -6   7   3        7.59       -4.86      4.63 o 
  -5   7   3        8.00       -3.29      4.48 o 
  -4   7   3        1.10        2.63      4.94 o 
  -3   7   3        6.18       -1.09      3.31 o 
  -2   7   3     2397.32     2350.75     31.28 o 
  -1   7   3      315.29      318.08      8.74 o 
   0   7   3     2871.73     2812.55     36.50 o 
   1   7   3       58.95       77.29      5.72 o 
   2   7   3    10164.84    10589.94    152.07 o 
   3   7   3      330.57      297.63     11.31 o 
   4   7   3      223.74      213.77     10.38 o 
   5   7   3        1.25       -8.48      5.65 o 
   6   7   3       59.71       55.64      8.28 o 
   7   7   3       59.70       44.63     13.75 o 
   8   7   3        0.36       -9.36     14.39 o 
   9   7   3       15.99       -1.21     13.16 o 
  10   7   3        0.33      -26.09     17.39 o 
 -11   8   3        2.27      -37.92     54.14 o 
 -10   8   3       52.26        4.84     27.28 o 
  -9   8   3       96.57      131.07     17.13 o 
  -8   8   3     1662.45     1698.29     40.27 o 
  -7   8   3        0.05       -3.92      6.85 o 
  -6   8   3       43.99       24.70      6.39 o 
  -5   8   3      480.20      525.24     12.50 o 
  -4   8   3       80.17       75.53      5.61 o 
  -3   8   3     2717.38     2734.96     32.64 o 
  -2   8   3      973.44     1032.61     16.21 o 
  -1   8   3      422.85      354.68     11.74 o 
   0   8   3       40.65       16.30      7.39 o 
   1   8   3        5.28       28.24      7.39 o 
   2   8   3      600.50      559.90     13.82 o 
   3   8   3      114.22      111.78      7.78 o 
   4   8   3       35.57       40.87      8.50 o 
   5   8   3      147.75      124.79     11.27 o 
   6   8   3      237.48      231.42     14.48 o 
   7   8   3      168.96      194.43     18.19 o 
   8   8   3        0.32      -13.11     13.26 o 
   9   8   3        0.00      -18.53     12.36 o 
  10   8   3       23.26       10.30     15.24 o 
 -11   9   3        1.03        5.70     23.61 o 
 -10   9   3        1.01        9.43     19.69 o 
  -9   9   3      301.24      319.80     55.36 o 
  -8   9   3        1.74        7.52     10.83 o 
  -7   9   3      130.93      179.90     11.44 o 
  -6   9   3       28.28        5.24      6.46 o 
  -5   9   3     1031.61     1073.84     19.73 o 
  -4   9   3      206.60      211.57      7.57 o 
  -3   9   3      404.53      417.76      9.99 o 
  -2   9   3      140.16      152.40      6.55 o 
  -1   9   3     2333.01     2279.56     31.13 o 
   0   9   3       25.37       27.03      5.08 o 
   1   9   3     4931.57     4969.81     68.45 o 
   2   9   3       63.30      104.72      7.68 o 
   3   9   3      347.50      368.16     12.15 o 
   4   9   3       87.21      104.54     10.54 o 
   5   9   3        1.89       -4.18      8.56 o 
   6   9   3       14.52       10.54     10.30 o 
   7   9   3       42.12       43.44     14.97 o 
   8   9   3      221.94      228.73     20.30 o 
   9   9   3        0.04       -9.57     14.15 o 
  10   9   3       81.97       63.56     16.82 o 
 -10  10   3        2.42      -16.06     19.16 o 
  -9  10   3       33.62       25.90     29.31 o 
  -8  10   3      148.74      128.11     17.91 o 
  -7  10   3       32.96       13.22     10.44 o 
  -6  10   3      251.48      218.12     12.00 o 
  -5  10   3       49.19       25.18      6.86 o 
  -4  10   3      171.53      186.62      7.65 o 
  -3  10   3      163.59      133.79      6.71 o 
  -2  10   3     1711.21     1820.02     26.38 o 
  -1  10   3       56.55       27.13      5.10 o 
   0  10   3      787.49      754.54     13.81 o 
   1  10   3      268.59      304.21     10.10 o 
   2  10   3      117.09      126.28      9.35 o 
   3  10   3       92.16       93.86      9.14 o 
   4  10   3      301.37      293.31     15.13 o 
   5  10   3      430.34      401.63     17.84 o 
   6  10   3      480.55      438.61     23.94 o 
   7  10   3        0.61        0.68     14.05 o 
   8  10   3        0.96      -10.03     16.57 o 
   9  10   3        5.85       15.95     16.15 o 
  10  10   3        3.29      -10.65     16.80 o 
 -10  11   3        5.98      -22.31     20.07 o 
  -9  11   3      149.41      168.83     25.60 o 
  -8  11   3        7.65       -2.30     32.57 o 
  -7  11   3        0.59       -1.83     10.83 o 
  -6  11   3       87.54       97.59     12.22 o 
  -5  11   3      117.30      124.36      9.72 o 
  -4  11   3     1473.40     1471.95     23.42 o 
  -3  11   3       80.40       77.93      6.98 o 
  -2  11   3       65.63       52.22      5.96 o 
  -1  11   3      194.17      228.82      8.11 o 
   0  11   3      350.83      351.76     11.30 o 
   1  11   3      128.42      147.67      8.69 o 
   2  11   3        6.99       -4.04      6.88 o 
   3  11   3       18.73       14.64      9.18 o 
   4  11   3        0.01      -11.92      8.54 o 
   5  11   3       70.50       93.19     12.57 o 
   6  11   3      708.76      687.20     29.68 o 
   7  11   3       61.94       58.51     19.22 o 
   8  11   3        6.58        4.07     14.73 o 
   9  11   3        0.00      -17.66     14.80 o 
  -9  12   3        0.05      -18.83     20.21 o 
  -8  12   3      189.28      173.65     25.00 o 
  -7  12   3        0.00       -8.73     13.43 o 
  -6  12   3       47.31       51.97     11.92 o 
  -5  12   3       21.19       39.98     11.12 o 
  -4  12   3       22.64       17.50      8.95 o 
  -3  12   3       32.54        3.86      6.34 o 
  -2  12   3        9.57       -5.39      5.67 o 
  -1  12   3       81.39       75.60      6.79 o 
   0  12   3      161.88      190.42      9.70 o 
   1  12   3        0.32       -2.09      6.44 o 
   2  12   3      286.90      274.87     15.16 o 
   3  12   3       84.64       79.53     11.55 o 
   4  12   3        6.50       -8.15     10.08 o 
   5  12   3       65.96       49.63     15.11 o 
   6  12   3      257.28      262.33     21.63 o 
   7  12   3       12.66        0.90     14.55 o 
   8  12   3        9.97       13.14     16.27 o 
   9  12   3        7.10       -0.83     19.58 o 
  -9  13   3       15.53       10.82     22.07 o 
  -8  13   3       49.22       45.59     21.68 o 
  -7  13   3       28.24       24.26     14.48 o 
  -6  13   3      160.45      182.76     18.33 o 
  -5  13   3       38.58       26.92     11.15 o 
  -4  13   3      209.06      173.80     12.49 o 
  -3  13   3      150.79      166.40     11.35 o 
  -2  13   3      243.09      229.27     10.89 o 
  -1  13   3        2.70       -6.67      8.48 o 
   0  13   3      154.98      155.84     10.77 o 
   1  13   3      413.37      385.64     15.21 o 
   2  13   3      211.85      238.70     14.96 o 
   3  13   3       17.66       -4.53      9.82 o 
   4  13   3        0.25      -14.55      9.70 o 
   5  13   3      241.89      236.31     20.39 o 
   6  13   3        0.06      -11.87     14.37 o 
   7  13   3        5.02      -25.16     16.78 o 
   8  13   3       12.37       11.37     16.80 o 
  -8  14   3        6.84       -5.70     20.71 o 
  -7  14   3        7.55       26.24     15.68 o 
  -6  14   3        0.44        7.47     14.36 o 
  -5  14   3       36.10       48.00     15.16 o 
  -4  14   3       10.88        8.41     12.39 o 
  -3  14   3       97.28      119.45     10.81 o 
  -2  14   3       71.15       70.89     11.70 o 
  -1  14   3      229.41      251.28     13.07 o 
   0  14   3        3.83       -4.59      8.27 o 
   1  14   3      426.03      379.71     15.95 o 
   2  14   3       44.14       23.29     11.19 o 
   3  14   3       23.58       -2.59     10.72 o 
   4  14   3       13.30       -2.46     14.02 o 
   5  14   3       27.36        9.91     14.59 o 
   6  14   3        0.47      -13.04     14.62 o 
   7  14   3        1.96       -6.39     15.60 o 
  -8  15   3        0.02      -22.73     21.07 o 
  -7  15   3        6.63        3.16     20.09 o 
  -6  15   3       18.95       24.22     15.56 o 
  -5  15   3       29.29       16.10     14.74 o 
  -4  15   3      114.89      115.84     16.43 o 
  -3  15   3      144.33      166.97     17.56 o 
  -2  15   3        8.68      -15.36     12.69 o 
  -1  15   3       28.25       34.22     13.21 o 
   0  15   3        3.72       -1.25     10.16 o 
   1  15   3        1.20       -0.11     10.56 o 
   2  15   3      116.59       85.52     12.90 o 
   3  15   3       52.49       56.29     15.66 o 
   4  15   3       44.11       34.53     15.57 o 
   5  15   3        0.14       -0.60     14.79 o 
   6  15   3       42.35       24.88     16.34 o 
   7  15   3        2.05      -13.50     16.52 o 
  -7  16   3        0.95        0.18     21.54 o 
  -6  16   3       31.48       57.94     17.25 o 
  -5  16   3        7.42        3.54     16.82 o 
  -4  16   3      227.20      241.45     26.98 o 
  -3  16   3      112.25      112.07     23.18 o 
  -2  16   3       52.04       27.05     22.22 o 
  -1  16   3       13.68        1.14     12.36 o 
   0  16   3        1.41       -8.51     12.52 o 
   1  16   3      111.00       95.68     13.28 o 
   2  16   3        1.02      -30.03     21.32 o 
   3  16   3        2.15        1.51     14.73 o 
   4  16   3       30.12       35.03     16.08 o 
   5  16   3       14.98        8.40     15.89 o 
   6  16   3       13.35       -7.98     16.28 o 
  -6  17   3       11.15       25.45     17.07 o 
  -5  17   3       44.03       41.66     22.68 o 
  -4  17   3        9.12       26.56     20.72 o 
  -3  17   3       11.40       11.40     20.87 o 
  -2  17   3        2.47       14.42     20.96 o 
  -1  17   3       79.40      111.39     24.42 o 
   0  17   3        0.03       21.91     20.43 o 
   1  17   3       22.21       33.76     22.03 o 
   2  17   3        0.63       -1.89     14.65 o 
   3  17   3        9.00        5.18     15.16 o 
   4  17   3       13.50        5.23     15.77 o 
   5  17   3       13.59       28.39     25.17 o 
  -4  18   3        1.09       36.75     21.98 o 
  -3  18   3       84.54       95.20     24.58 o 
  -2  18   3        1.67       26.16     33.79 o 
  -1  18   3        0.06       14.57     21.58 o 
   0  18   3       33.12       66.74     23.52 o 
   1  18   3       12.88       34.62     22.60 o 
   2  18   3        2.41       12.91     22.60 o 
   3  18   3        8.78       16.22     23.06 o 
  -2  19   3       11.61       32.59     22.69 o 
  -1  19   3       23.28       34.84     22.69 o 
   0  19   3        0.39       -1.47     21.01 o 
   1  19   3       13.59       50.67     24.34 o 
 -12   0   4        0.34       52.11     25.24 o 
 -10   0   4       46.31       50.48     22.80 o 
  -8   0   4        9.80       -6.14     12.65 o 
  -6   0   4     3073.15     2920.04     79.86 o 
  -4   0   4       51.42       62.23     15.47 o 
  -2   0   4    48949.81    43988.74   1306.86 o 
   0   0   4    30238.60    29243.71    661.33 o 
   2   0   4     3751.15     3596.23     78.93 o 
   4   0   4       95.59      151.65     12.52 o 
   6   0   4       31.16       32.68     17.50 o 
   8   0   4     1306.18     1367.81     77.35 o 
  10   0   4       97.27       96.74     32.16 o 
 -12   1   4       46.75       63.36     19.95 o 
 -11   1   4      253.30      267.96     23.60 o 
 -10   1   4       23.19       30.55     15.25 o 
  -9   1   4       85.85       57.84     11.60 o 
  -8   1   4       68.13       76.85     10.79 o 
  -7   1   4       64.60       57.15     12.86 o 
  -6   1   4      159.60      205.13     13.63 o 
  -5   1   4     2479.22     2455.39     47.25 o 
  -4   1   4     1585.73     1496.05     39.36 o 
  -3   1   4     4331.16     3962.11     70.51 o 
  -2   1   4     8659.82     7576.39    105.44 o 
  -1   1   4       45.77       48.18      2.16 o 
   0   1   4       14.20        1.57      2.31 o 
   1   1   4      139.08      120.98      5.14 o 
   2   1   4      327.15      223.38      8.79 o 
   3   1   4     3668.82     3839.07     60.12 o 
   4   1   4     1184.23     1143.59     23.79 o 
   5   1   4     1730.12     1693.77     33.34 o 
   6   1   4      536.77      525.29     17.73 o 
   7   1   4      531.39      546.15     18.26 o 
   8   1   4       69.25       55.72     15.85 o 
   9   1   4       27.82        2.01     13.81 o 
  10   1   4      101.96      119.80     16.82 o 
  11   1   4       21.94       12.39     15.07 o 
 -12   2   4       43.13       62.14     18.13 o 
 -11   2   4       91.09      105.57     18.65 o 
 -10   2   4      586.25      571.35     25.58 o 
  -9   2   4      124.32      108.54     13.20 o 
  -8   2   4        1.54        5.87      9.27 o 
  -7   2   4     1053.40      987.32     24.99 o 
  -6   2   4      986.89      920.87     22.66 o 
  -5   2   4       91.76      112.06      7.99 o 
  -4   2   4      937.81      975.49     17.32 o 
  -3   2   4     3847.48     3891.82     56.09 o 
  -2   2   4     2465.28     2234.41     27.67 o 
  -1   2   4     2686.43     2506.12     29.89 o 
   0   2   4     3572.13     3667.68     60.02 o 
   1   2   4     6237.29     6225.59    121.28 o 
   2   2   4      108.50      170.30     10.00 o 
   3   2   4      202.32      194.27     10.58 o 
   4   2   4        0.60       -5.82      3.88 o 
   5   2   4      506.50      486.26     14.89 o 
   6   2   4      943.44     1013.32     23.95 o 
   7   2   4        0.19      -10.12      8.63 o 
   8   2   4       16.42       -2.24     12.40 o 
   9   2   4      148.66      159.18     17.29 o 
  10   2   4        3.95      -19.48     12.99 o 
  11   2   4        7.78      -15.73     14.14 o 
 -12   3   4       41.67       34.60     17.85 o 
 -11   3   4        0.08        0.68     15.25 o 
 -10   3   4      246.82      212.01     21.30 o 
  -9   3   4        2.13      -14.02      9.34 o 
  -8   3   4        3.50        9.04     10.09 o 
  -7   3   4        3.67        4.90      8.53 o 
  -6   3   4      429.45      448.87     13.90 o 
  -5   3   4       11.87       20.05      4.67 o 
  -4   3   4       96.34      110.53      5.60 o 
  -3   3   4     1555.65     1537.36     22.27 o 
  -2   3   4       46.47       43.11      3.20 o 
  -1   3   4      121.92       76.37      3.19 o 
   0   3   4     1306.92     1201.33     16.02 o 
   1   3   4    27404.77    30029.31    463.17 o 
   2   3   4      405.67      469.25     12.31 o 
   3   3   4      157.94      106.31      7.99 o 
   4   3   4      126.46      141.90      8.60 o 
   5   3   4      543.36      529.35     16.43 o 
   6   3   4       43.66       40.84      7.35 o 
   7   3   4     1017.69     1094.25     26.55 o 
   8   3   4       42.11       25.50     10.94 o 
   9   3   4       48.70       35.29     12.26 o 
  10   3   4        0.62        7.77     13.68 o 
  11   3   4       10.73      -17.28     25.95 o 
 -12   4   4       15.74        6.07     16.98 o 
 -11   4   4        3.64       24.91     15.82 o 
 -10   4   4      282.67      301.59     39.45 o 
  -9   4   4        7.60      -15.77     11.79 o 
  -8   4   4      332.63      351.52     13.76 o 
  -7   4   4      844.93      920.45     21.78 o 
  -6   4   4      385.88      328.84     10.22 o 
  -5   4   4     1717.94     1582.49     26.76 o 
  -4   4   4      992.96      934.01     15.64 o 
  -3   4   4       13.79        2.60      6.31 o 
  -2   4   4     1453.24     1549.73     19.69 o 
  -1   4   4       52.12       37.47      3.89 o 
   0   4   4     3807.47     3656.13     48.89 o 
   1   4   4      887.07      793.69     14.46 o 
   2   4   4      589.63      584.67     15.46 o 
   3   4   4      148.51      184.69      9.43 o 
   4   4   4      554.34      650.50     17.49 o 
   5   4   4      388.00      365.64     18.69 o 
   6   4   4      240.77      231.52     13.00 o 
   7   4   4      310.61      282.32     14.38 o 
   8   4   4        0.09        0.14      8.35 o 
   9   4   4        0.01      -16.32     10.96 o 
  10   4   4      156.75      217.17     19.27 o 
  11   4   4      124.67      185.85     24.39 o 
 -12   5   4       29.97       48.49     18.65 o 
 -11   5   4       33.55       30.53     16.70 o 
 -10   5   4        5.29      -13.96     13.63 o 
  -9   5   4       16.35       -9.09     10.66 o 
  -8   5   4        2.41       -3.85      6.83 o 
  -7   5   4      383.85      427.01     13.79 o 
  -6   5   4        0.03       -2.14      4.69 o 
  -5   5   4     1382.09     1418.30     22.77 o 
  -4   5   4        0.01        5.15      3.57 o 
  -3   5   4      513.44      500.42      8.34 o 
  -2   5   4     1222.09     1327.69     17.62 o 
  -1   5   4        5.43       18.29      3.61 o 
   0   5   4       18.97        7.46      4.36 o 
   1   5   4      567.92      592.46     12.18 o 
   2   5   4      576.47      574.19     15.68 o 
   3   5   4     2214.62     2250.49     45.66 o 
   4   5   4      199.15      224.00      9.26 o 
   5   5   4       52.91       43.36      6.74 o 
   6   5   4      123.11      139.97     11.13 o 
   7   5   4        3.16       10.91      9.66 o 
   8   5   4      117.02      160.68     13.89 o 
   9   5   4      119.60      121.45     16.62 o 
  10   5   4      120.22      150.12     22.68 o 
  11   5   4       45.29       50.26     21.57 o 
 -12   6   4        3.71       34.47     18.07 o 
 -11   6   4        0.00       -9.68     15.51 o 
 -10   6   4        1.35      -11.48     23.24 o 
  -9   6   4       11.83      -15.08     11.09 o 
  -8   6   4       27.59       20.45      7.71 o 
  -7   6   4      336.50      347.82     11.04 o 
  -6   6   4        3.70       -7.84      6.49 o 
  -5   6   4        3.59       -5.16      4.35 o 
  -4   6   4      290.87      253.40      7.52 o 
  -3   6   4      115.97      132.55      4.81 o 
  -2   6   4     1889.33     1945.09     24.78 o 
  -1   6   4      968.43      926.92     13.91 o 
   0   6   4      556.25      548.93     10.63 o 
   1   6   4     5340.79     5802.87     84.64 o 
   2   6   4      509.02      545.35     14.75 o 
   3   6   4       15.02       14.07     13.87 o 
   4   6   4      339.72      324.07     10.73 o 
   5   6   4       82.74       81.92      7.70 o 
   6   6   4      137.94      111.33      9.48 o 
   7   6   4      174.41      197.74     32.41 o 
   8   6   4       98.73      118.85     25.73 o 
   9   6   4        0.87      -17.55     14.81 o 
  10   6   4      137.80      130.04     17.93 o 
 -11   7   4       63.88       75.94     22.80 o 
 -10   7   4       20.73       -1.02     14.73 o 
  -9   7   4      204.62      204.01     16.80 o 
  -8   7   4        0.64        0.65      7.90 o 
  -7   7   4      106.72       79.14      7.47 o 
  -6   7   4       69.71       67.65      6.46 o 
  -5   7   4      185.30      193.27      7.96 o 
  -4   7   4     1176.12     1146.66     17.05 o 
  -3   7   4     1160.85     1225.64     17.54 o 
  -2   7   4        2.42       -5.40      3.60 o 
  -1   7   4      250.45      289.24      7.88 o 
   0   7   4     2531.89     2560.45     36.46 o 
   1   7   4     2934.57     3013.28     46.48 o 
   2   7   4     4300.08     4496.07     67.41 o 
   3   7   4        0.76      -10.03      8.93 o 
   4   7   4       27.53       23.22      7.68 o 
   5   7   4       84.50       85.12      7.94 o 
   6   7   4      610.31      646.05     21.53 o 
   7   7   4      196.39      204.65     25.21 o 
   8   7   4        6.80        5.77     14.09 o 
   9   7   4       71.71       72.08     15.60 o 
  10   7   4       14.69       15.68     15.98 o 
 -11   8   4        6.33       -9.57     28.09 o 
 -10   8   4       42.53       32.51     19.59 o 
  -9   8   4        1.68       -8.14     11.22 o 
  -8   8   4        0.03        3.94     10.16 o 
  -7   8   4        3.79       -1.10      5.98 o 
  -6   8   4      181.78      198.58     10.00 o 
  -5   8   4       20.80       10.56      6.60 o 
  -4   8   4      346.19      375.25      9.88 o 
  -3   8   4      426.21      464.42      9.85 o 
  -2   8   4       51.01       56.03      4.68 o 
  -1   8   4       45.10       36.49      6.50 o 
   0   8   4      753.01      727.51     13.83 o 
   1   8   4      659.46      630.21     14.49 o 
   2   8   4     2637.49     2717.32     47.76 o 
   3   8   4       17.48        8.69      6.98 o 
   4   8   4      378.29      407.06     15.98 o 
   5   8   4       50.78       47.49      9.84 o 
   6   8   4        1.29      -10.50     11.52 o 
   7   8   4       16.32       13.02     13.14 o 
   8   8   4       33.44       29.08     15.40 o 
   9   8   4       25.74       24.82     15.04 o 
  10   8   4        4.34      -21.33     14.22 o 
 -11   9   4        0.02      -20.74     32.57 o 
 -10   9   4        9.18       -4.68     26.87 o 
  -9   9   4       78.33       89.01     21.68 o 
  -8   9   4      815.87      851.92     25.23 o 
  -7   9   4        0.00       -7.19      7.88 o 
  -6   9   4      109.64      123.65      9.16 o 
  -5   9   4      170.19      177.39      8.73 o 
  -4   9   4     1679.57     1762.94     24.56 o 
  -3   9   4        5.85        7.10      4.54 o 
  -2   9   4     1014.93     1024.57     16.68 o 
  -1   9   4      675.00      619.02     12.98 o 
   0   9   4      353.07      363.56     15.77 o 
   1   9   4       56.54       73.62      6.27 o 
   2   9   4      367.66      365.85     12.67 o 
   3   9   4      376.06      392.89     15.92 o 
   4   9   4       65.56       73.70     10.31 o 
   5   9   4      543.20      556.08     20.39 o 
   6   9   4       53.38       23.70     13.81 o 
   7   9   4       45.79       50.91     15.50 o 
   8   9   4        8.29      -11.16     13.38 o 
   9   9   4       74.86       66.58     17.29 o 
  10   9   4        0.64      -19.01     26.76 o 
 -10  10   4       41.52       16.26     20.42 o 
  -9  10   4        1.18      -22.11     29.72 o 
  -8  10   4       58.50       67.26     20.76 o 
  -7  10   4        6.01        4.00      8.45 o 
  -6  10   4      146.32      179.37     10.50 o 
  -5  10   4      302.64      312.90     11.37 o 
  -4  10   4        4.53       -1.18      5.59 o 
  -3  10   4      129.95      147.48      6.86 o 
  -2  10   4      580.20      517.07     11.42 o 
  -1  10   4        7.21       -5.02      4.72 o 
   0  10   4     1681.90     1758.25     28.00 o 
   1  10   4      326.09      298.24     11.10 o 
   2  10   4      366.40      407.66     14.53 o 
   3  10   4      652.15      687.97     19.25 o 
   4  10   4       27.24       41.87     10.00 o 
   5  10   4        5.29       -4.75      9.52 o 
   6  10   4      235.84      199.65     19.57 o 
   7  10   4       32.40       13.22     17.99 o 
   8  10   4        8.11       -0.40     14.61 o 
   9  10   4        9.62       13.34     18.92 o 
 -10  11   4       46.12       54.78     23.64 o 
  -9  11   4        2.86       -6.91     21.58 o 
  -8  11   4       18.09       22.40     19.71 o 
  -7  11   4      152.47      123.79     13.47 o 
  -6  11   4       72.48       68.26     11.59 o 
  -5  11   4      487.40      501.17     15.00 o 
  -4  11   4        0.02       -5.56      5.35 o 
  -3  11   4     1358.05     1305.95     21.27 o 
  -2  11   4        3.12       -0.41      5.24 o 
  -1  11   4      143.25      142.79      7.57 o 
   0  11   4      361.59      358.53     12.11 o 
   1  11   4        0.95       -5.84      6.47 o 
   2  11   4       56.85       66.62      8.77 o 
   3  11   4       95.47       69.68     10.69 o 
   4  11   4        0.23       -8.61      9.13 o 
   5  11   4        3.95       -5.29     13.11 o 
   6  11   4        3.91        8.77     14.49 o 
   7  11   4      244.23      188.63     22.20 o 
   8  11   4        7.24        2.75     15.36 o 
   9  11   4       36.37       33.09     17.42 o 
 -10  12   4        5.80       16.20     28.09 o 
  -9  12   4        2.16      -16.09     19.16 o 
  -8  12   4       48.88       21.03     20.59 o 
  -7  12   4        2.42        3.16     17.87 o 
  -6  12   4      139.80      115.35     13.30 o 
  -5  12   4       25.23       15.20      9.57 o 
  -4  12   4       46.63       18.99      6.49 o 
  -3  12   4        2.47       -8.68      5.79 o 
  -2  12   4      170.18      175.75      8.73 o 
  -1  12   4      398.72      417.19     11.68 o 
   0  12   4      133.40       99.50      9.35 o 
   1  12   4      112.54      107.19      9.84 o 
   2  12   4      273.35      280.46     15.62 o 
   3  12   4       41.39       30.11     10.82 o 
   4  12   4      154.75      138.36     17.03 o 
   5  12   4       18.54        2.95     14.27 o 
   6  12   4      399.44      364.02     24.17 o 
   7  12   4       16.60       17.00     16.72 o 
   8  12   4       30.42       16.68     16.32 o 
  -9  13   4       19.26       51.35     23.17 o 
  -8  13   4        0.01       -7.53     19.47 o 
  -7  13   4       36.95       32.03     33.79 o 
  -6  13   4       66.88       79.85     15.89 o 
  -5  13   4      101.65      110.97     15.00 o 
  -4  13   4      169.61      155.63     10.53 o 
  -3  13   4      151.71      156.07      9.92 o 
  -2  13   4      422.64      344.47     12.53 o 
  -1  13   4       35.17       33.92      8.49 o 
   0  13   4      183.06      183.75     13.57 o 
   1  13   4       96.13      109.16     10.75 o 
   2  13   4       31.48       23.79     10.76 o 
   3  13   4       46.20       46.94     11.57 o 
   4  13   4       64.53       43.42     15.09 o 
   5  13   4        7.24       -0.87     14.36 o 
   6  13   4        3.78       -7.07     14.81 o 
   7  13   4        1.86      -30.10     21.10 o 
   8  13   4       64.12       71.47     19.07 o 
  -8  14   4        1.30       -8.36     20.59 o 
  -7  14   4       89.06      108.78     22.74 o 
  -6  14   4        1.51      -10.79     13.54 o 
  -5  14   4        0.13      -15.08     12.53 o 
  -4  14   4        0.30       -2.00      8.98 o 
  -3  14   4      164.33      153.02     13.06 o 
  -2  14   4        1.59      -12.00      8.26 o 
  -1  14   4       58.29       81.67     10.53 o 
   0  14   4      719.98      771.47     21.80 o 
   1  14   4      119.58       95.72     13.11 o 
   2  14   4       16.98       11.54     11.30 o 
   3  14   4       97.67       81.33     16.33 o 
   4  14   4        6.74       -0.02     14.59 o 
   5  14   4       73.76       80.53     17.03 o 
   6  14   4        0.18      -10.28     14.98 o 
   7  14   4        0.85      -11.42     15.60 o 
  -8  15   4        1.09      -29.38     19.59 o 
  -7  15   4       36.23       81.81     22.14 o 
  -6  15   4        8.21        0.94     14.98 o 
  -5  15   4        5.52       -7.92     13.87 o 
  -4  15   4      160.35      179.29     14.30 o 
  -3  15   4       47.28       30.06     14.19 o 
  -2  15   4       37.34       24.54     21.66 o 
  -1  15   4      111.37      103.07     13.04 o 
   0  15   4        2.06        0.53     10.57 o 
   1  15   4      214.68      210.38     19.37 o 
   2  15   4        2.29       -2.68     13.44 o 
   3  15   4      188.26      172.83     19.37 o 
   4  15   4       15.13        4.27     14.65 o 
   5  15   4      109.43       99.75     18.56 o 
   6  15   4        6.98       -8.68     19.51 o 
  -7  16   4        0.05       10.01     21.07 o 
  -6  16   4        3.33        7.51     15.80 o 
  -5  16   4       73.33       98.93     18.90 o 
  -4  16   4        3.67       19.31     19.71 o 
  -3  16   4        1.17        2.70     18.97 o 
  -2  16   4       31.25       22.37     19.81 o 
  -1  16   4        9.98      -15.50     18.13 o 
   0  16   4        2.38        5.74     13.88 o 
   1  16   4       16.27       24.39     14.37 o 
   2  16   4       25.69       28.41     15.09 o 
   3  16   4       42.85       41.64     16.41 o 
   4  16   4        2.31      -10.60     14.78 o 
   5  16   4        8.68        4.50     16.36 o 
   6  16   4        1.82       -3.67     22.17 o 
  -6  17   4       37.72       83.86     39.08 o 
  -5  17   4        8.45       29.51     22.49 o 
  -4  17   4       34.68       70.29     30.12 o 
  -3  17   4      111.90      127.53     24.58 o 
  -2  17   4        5.28        2.87     19.81 o 
  -1  17   4      102.61       82.52     22.74 o 
   0  17   4       11.49       13.43     20.96 o 
   1  17   4        0.97        9.77     21.79 o 
   2  17   4       40.48       25.07     16.54 o 
   3  17   4        4.53       -0.33     15.37 o 
   4  17   4       10.37        2.78     16.85 o 
   5  17   4       11.17       -2.11     16.48 o 
  -4  18   4        0.34       60.99     23.06 o 
  -3  18   4       10.50       32.53     22.69 o 
  -2  18   4       41.84       55.34     23.18 o 
  -1  18   4       12.24       37.04     23.01 o 
   0  18   4       19.42       42.53     22.74 o 
   1  18   4        2.22       22.21     22.69 o 
   2  18   4        5.88        0.81     22.69 o 
   3  18   4        1.42       -8.43     16.08 o 
  -2  19   4        9.22       54.93     24.92 o 
  -1  19   4        0.43       23.90     22.94 o 
   0  19   4        6.66        1.87     21.85 o 
   1  19   4        7.94       -1.50     22.43 o 
 -11   0   5        3.07       -7.33     21.17 o 
  -9   0   5      194.04      201.18     20.05 o 
  -7   0   5     1095.73     1041.83     36.15 o 
  -5   0   5     6798.43     6691.48    174.24 o 
  -3   0   5      417.39      403.15     18.18 o 
  -1   0   5    11116.99    10482.22    349.36 o 
   1   0   5      217.07      265.33     27.42 o 
   3   0   5    12560.95    14021.22    295.46 o 
   5   0   5     1221.22     1268.57     35.50 o 
   7   0   5      347.98      304.19     41.12 o 
   9   0   5      335.66      391.83     31.33 o 
  11   0   5       13.63      -24.32     20.76 o 
 -12   1   5        2.54       -6.51     15.54 o 
 -11   1   5        0.16       -1.55     17.50 o 
 -10   1   5       22.15        2.85     14.39 o 
  -9   1   5        0.91      -13.09     10.62 o 
  -8   1   5      279.71      293.32     14.75 o 
  -7   1   5      574.29      573.55     17.88 o 
  -6   1   5        6.97        0.74      6.74 o 
  -5   1   5      533.03      480.39     24.44 o 
  -4   1   5     2079.91     1985.89     38.28 o 
  -3   1   5    21607.14    20601.43    316.15 o 
  -2   1   5     3500.01     3047.79     38.06 o 
  -1   1   5      294.61      344.81      7.04 o 
   0   1   5     1191.41     1232.74     18.76 o 
   1   1   5    13839.90    15004.49    243.98 o 
   2   1   5     1203.53     1225.41     23.42 o 
   3   1   5      317.21      225.95     12.62 o 
   4   1   5       64.13       71.69      7.00 o 
   5   1   5      188.57      152.63     13.80 o 
   6   1   5      350.41      328.47     14.34 o 
   7   1   5      284.11      293.98     15.04 o 
   8   1   5       26.17        0.34     12.50 o 
   9   1   5      339.48      348.94     21.07 o 
  10   1   5       40.57       15.22     15.86 o 
  11   1   5       19.87        7.57     15.16 o 
 -12   2   5        2.23       24.43     17.27 o 
 -11   2   5        0.41       -7.93     14.67 o 
 -10   2   5      104.53       97.29     18.13 o 
  -9   2   5       38.65       33.47     12.40 o 
  -8   2   5      650.62      631.96     20.18 o 
  -7   2   5       49.95       40.94      8.82 o 
  -6   2   5      519.18      481.61     15.03 o 
  -5   2   5      277.95      282.94     11.21 o 
  -4   2   5       72.62       57.01      6.12 o 
  -3   2   5     5159.14     5113.10     67.10 o 
  -2   2   5     7770.91     7232.50    115.89 o 
  -1   2   5     5505.12     5244.08     61.06 o 
   0   2   5     4639.46     4807.33     76.52 o 
   1   2   5     3903.97     3930.89     63.71 o 
   2   2   5      479.26      524.60     11.94 o 
   3   2   5       43.21       57.66      6.36 o 
   4   2   5       95.72      127.03     11.05 o 
   5   2   5       49.38       59.83      7.86 o 
   6   2   5      488.94      485.34     16.44 o 
   7   2   5        0.05      -16.94     12.69 o 
   8   2   5        8.42        3.78     11.04 o 
   9   2   5      197.43      202.20     18.13 o 
  10   2   5       35.22        1.92     14.26 o 
  11   2   5        0.08      -20.86     15.04 o 
 -12   3   5        0.61        5.34     16.40 o 
 -11   3   5        0.39       -9.64     27.28 o 
 -10   3   5      287.12      288.64     23.27 o 
  -9   3   5       74.36       31.11     13.25 o 
  -8   3   5       66.08       64.50     10.56 o 
  -7   3   5      282.03      292.65     13.48 o 
  -6   3   5      305.67      300.48      9.71 o 
  -5   3   5      475.99      551.06     11.74 o 
  -4   3   5      540.78      463.82     12.44 o 
  -3   3   5      743.27      862.63     26.22 o 
  -2   3   5       20.68       17.24      2.23 o 
  -1   3   5     3191.62     3198.57     40.24 o 
   0   3   5     7879.75     8566.19    114.64 o 
   1   3   5    11032.34    11407.25    162.48 o 
   2   3   5      229.03      268.60      7.85 o 
   3   3   5      184.60      204.45      9.68 o 
   4   3   5     2659.80     2673.62     70.16 o 
   5   3   5       86.88       86.50      8.86 o 
   6   3   5      201.77      201.50     17.98 o 
   7   3   5      129.00      116.46     11.59 o 
   8   3   5      737.82      730.50     25.09 o 
   9   3   5       17.90       24.27     12.08 o 
  10   3   5       66.56       73.56     15.60 o 
  11   3   5       21.99       13.47     19.98 o 
 -12   4   5        0.00       31.75     17.27 o 
 -11   4   5       42.88       58.62     16.70 o 
 -10   4   5        7.21      -10.51     24.16 o 
  -9   4   5        0.78      -26.87     17.91 o 
  -8   4   5       22.79       29.82     12.37 o 
  -7   4   5      338.43      336.92     11.93 o 
  -6   4   5      185.77      173.50      7.85 o 
  -5   4   5     2012.56     2151.98     35.87 o 
  -4   4   5       28.29       14.85      3.73 o 
  -3   4   5      531.04      584.17      8.92 o 
  -2   4   5      116.48      119.44      5.56 o 
  -1   4   5       46.65       56.00      5.25 o 
   0   4   5     4702.35     5018.37     66.54 o 
   1   4   5     2382.23     2500.65     48.37 o 
   2   4   5      103.86      149.21      6.53 o 
   3   4   5      755.91      830.70     17.57 o 
   4   4   5       22.62        1.76      9.52 o 
   5   4   5      593.57      622.75     31.85 o 
   6   4   5       79.42       81.78     14.32 o 
   7   4   5       78.62       70.66     11.11 o 
   8   4   5       41.10       45.61     14.71 o 
   9   4   5       94.52      113.40     13.47 o 
  10   4   5       23.24       15.56     15.02 o 
  11   4   5        2.56      -14.08     19.34 o 
 -12   5   5        6.27        7.01     16.98 o 
 -11   5   5        1.63      -18.15     14.67 o 
 -10   5   5        6.66      -19.06     12.70 o 
  -9   5   5       45.25       28.75     11.54 o 
  -8   5   5      474.88      423.45     16.97 o 
  -7   5   5       12.90        0.60      5.44 o 
  -6   5   5       66.08       84.30      6.25 o 
  -5   5   5      214.98      166.77      7.19 o 
  -4   5   5      212.26      230.98      6.83 o 
  -3   5   5      539.03      581.88      9.16 o 
  -2   5   5      219.87      195.07      5.17 o 
  -1   5   5      321.44      379.44      7.22 o 
   0   5   5     3415.78     3379.90     45.95 o 
   1   5   5      427.97      518.39     12.99 o 
   2   5   5     3196.82     3138.66     60.73 o 
   3   5   5      327.63      301.50     15.12 o 
   4   5   5      356.63      320.00     10.79 o 
   5   5   5       41.12       38.20      7.05 o 
   6   5   5      235.03      227.77     13.35 o 
   7   5   5      792.13      756.22     26.45 o 
   8   5   5     1603.67     1624.69     43.85 o 
   9   5   5        0.47       -9.10     13.44 o 
  10   5   5       61.59       48.17     16.36 o 
 -12   6   5       61.13       49.67     19.00 o 
 -11   6   5        4.17      -19.39     15.25 o 
 -10   6   5        0.78       -9.44     13.14 o 
  -9   6   5      210.77      234.97     15.86 o 
  -8   6   5       63.18       69.45     13.91 o 
  -7   6   5       24.60       15.40      6.12 o 
  -6   6   5      451.47      449.82     11.53 o 
  -5   6   5      562.31      561.78     12.14 o 
  -4   6   5       84.41       68.75      4.72 o 
  -3   6   5        6.13       10.02      4.62 o 
  -2   6   5       72.43       58.32      3.81 o 
  -1   6   5     4012.52     4036.12     50.69 o 
   0   6   5      237.36      255.70      9.69 o 
   1   6   5     1172.82     1074.17     19.36 o 
   2   6   5     2943.96     2943.42     50.46 o 
   3   6   5      494.16      526.34     19.27 o 
   4   6   5      400.28      400.23     12.09 o 
   5   6   5       41.96       29.96      7.02 o 
   6   6   5       74.76       91.39     10.43 o 
   7   6   5      125.50      129.83     16.85 o 
   8   6   5       23.04       33.12     14.92 o 
   9   6   5        3.51      -19.81     13.21 o 
  10   6   5       18.32       11.83     15.18 o 
 -11   7   5       21.69       32.33     16.98 o 
 -10   7   5       43.71       44.80     20.16 o 
  -9   7   5      728.11      755.57     24.67 o 
  -8   7   5      143.38      148.77     13.12 o 
  -7   7   5       20.32       19.71      6.86 o 
  -6   7   5       72.80       71.86      6.71 o 
  -5   7   5       65.90       51.97      5.80 o 
  -4   7   5      446.55      441.33      9.59 o 
  -3   7   5      331.46      322.43      7.73 o 
  -2   7   5     1194.39     1295.58     18.01 o 
  -1   7   5      628.80      619.11     10.87 o 
   0   7   5      560.69      623.82     16.72 o 
   1   7   5     3161.63     3111.82     48.21 o 
   2   7   5      599.01      609.15     14.54 o 
   3   7   5       36.80       31.44     10.81 o 
   4   7   5      248.43      239.22     13.17 o 
   5   7   5       69.74      108.24     11.14 o 
   6   7   5        0.20      -16.98     11.32 o 
   7   7   5      362.91      350.24     22.14 o 
   8   7   5      420.86      425.42     25.47 o 
   9   7   5       88.16       66.39     15.85 o 
  10   7   5       20.15       -0.86     14.94 o 
 -11   8   5       11.83       -8.14     21.98 o 
 -10   8   5       36.53        9.09     14.26 o 
  -9   8   5        0.02      -19.31     13.43 o 
  -8   8   5       29.04       27.00     11.28 o 
  -7   8   5       39.07       15.59      7.38 o 
  -6   8   5        9.78        5.67      5.85 o 
  -5   8   5        0.32       -3.23      5.19 o 
  -4   8   5      137.97      152.97      6.60 o 
  -3   8   5       34.02       52.00      5.03 o 
  -2   8   5       27.70       24.95      4.20 o 
  -1   8   5     2247.94     2187.84     29.68 o 
   0   8   5       73.52       59.17      7.85 o 
   1   8   5        4.77        3.54      5.97 o 
   2   8   5     1936.78     2004.42     33.67 o 
   3   8   5       18.92       20.40      8.07 o 
   4   8   5      617.34      582.10     19.38 o 
   5   8   5       11.04       14.78      9.14 o 
   6   8   5        5.50      -17.29     12.08 o 
   7   8   5        6.64       -7.32     13.33 o 
   8   8   5        2.01      -20.55     13.70 o 
   9   8   5       19.49        0.64     14.61 o 
  10   8   5        1.80      -16.88     14.99 o 
 -11   9   5       18.82      -11.71     31.35 o 
 -10   9   5        0.52      -22.31     17.70 o 
  -9   9   5       26.78       41.12     14.48 o 
  -8   9   5       32.89       45.30     11.34 o 
  -7   9   5      119.02      117.18     10.79 o 
  -6   9   5      127.94      155.61     10.95 o 
  -5   9   5       70.56       68.99      7.24 o 
  -4   9   5      146.03      155.19      6.91 o 
  -3   9   5      824.20      836.88     14.14 o 
  -2   9   5      110.82      106.93      5.82 o 
  -1   9   5      137.99      162.43      6.52 o 
   0   9   5       19.22       10.46      4.95 o 
   1   9   5     3289.82     3263.28     56.82 o 
   2   9   5      351.50      372.15     14.40 o 
   3   9   5      471.26      529.30     18.69 o 
   4   9   5      306.44      326.91     15.80 o 
   5   9   5       36.18       45.38     13.37 o 
   6   9   5        1.16       -6.19     13.00 o 
   7   9   5      152.81      181.64     19.41 o 
   8   9   5       22.41       17.94     15.13 o 
   9   9   5       96.21      117.91     19.44 o 
 -10  10   5        8.25      -18.37     24.83 o 
  -9  10   5        4.40       -7.16     18.22 o 
  -8  10   5      100.62      106.51     28.90 o 
  -7  10   5       18.65       22.60      9.51 o 
  -6  10   5      126.00      141.63      9.94 o 
  -5  10   5        3.96       -2.16      6.23 o 
  -4  10   5       56.44       64.32      6.62 o 
  -3  10   5      175.50      182.21      7.80 o 
  -2  10   5       80.49       88.62      6.35 o 
  -1  10   5      466.40      471.21     16.28 o 
   0  10   5     1123.66     1162.07     22.27 o 
   1  10   5        0.61        7.17      6.83 o 
   2  10   5       28.32       19.67      7.55 o 
   3  10   5      458.54      469.80     18.59 o 
   4  10   5      533.89      554.50     20.62 o 
   5  10   5        0.97        4.56     13.21 o 
   6  10   5      182.01      215.87     22.29 o 
   7  10   5      121.56      102.99     19.86 o 
   8  10   5        4.04       -2.84     14.52 o 
   9  10   5        1.74       -4.37     15.60 o 
 -10  11   5      112.33      112.60     25.00 o 
  -9  11   5       25.31       23.55     20.59 o 
  -8  11   5       66.85       57.27     21.07 o 
  -7  11   5      216.15      264.14     25.74 o 
  -6  11   5      105.73      122.82     13.17 o 
  -5  11   5      240.37      289.18     11.37 o 
  -4  11   5      214.09      252.90      9.34 o 
  -3  11   5       10.20        6.37      5.67 o 
  -2  11   5       24.58       38.54      6.08 o 
  -1  11   5      384.25      362.03     10.51 o 
   0  11   5       35.25       45.09      6.88 o 
   1  11   5      164.59      195.12     11.17 o 
   2  11   5        9.55       -3.28      8.49 o 
   3  11   5      549.47      534.07     20.50 o 
   4  11   5      516.95      414.80     23.23 o 
   5  11   5      160.42      137.69     17.68 o 
   6  11   5      109.93      103.56     17.43 o 
   7  11   5       48.34       45.62     16.54 o 
   8  11   5       39.42       47.04     17.48 o 
   9  11   5        7.58      -14.67     20.15 o 
 -10  12   5       10.04        9.39     22.42 o 
  -9  12   5       83.61      108.67     24.25 o 
  -8  12   5      172.89      209.29     25.99 o 
  -7  12   5      293.14      331.84     28.54 o 
  -6  12   5       78.32       55.35     15.55 o 
  -5  12   5       95.02       92.14      8.88 o 
  -4  12   5       30.30       16.05      6.40 o 
  -3  12   5       68.71       69.14      7.59 o 
  -2  12   5      842.61      837.95     18.34 o 
  -1  12   5      270.88      250.43     12.17 o 
   0  12   5      184.88      210.65     11.64 o 
   1  12   5      156.41      167.53     13.09 o 
   2  12   5        2.17       -3.16      9.41 o 
   3  12   5       17.30      -10.94     12.76 o 
   4  12   5       67.01       48.61     15.08 o 
   5  12   5      257.62      218.53     28.67 o 
   6  12   5       16.71        3.09     15.01 o 
   7  12   5       91.26       86.70     20.82 o 
   8  12   5       52.89       34.04     24.98 o 
  -9  13   5       26.28       11.24     27.68 o 
  -8  13   5        1.66       38.65     21.20 o 
  -7  13   5       36.47       12.42     20.76 o 
  -6  13   5       68.48      100.92     22.65 o 
  -5  13   5        6.84       12.86     11.20 o 
  -4  13   5       27.88       28.88      7.12 o 
  -3  13   5       30.86       27.60      7.44 o 
  -2  13   5       51.05       73.68      9.65 o 
  -1  13   5      525.00      487.16     20.06 o 
   0  13   5       78.81       68.98      9.84 o 
   1  13   5      333.40      349.14     15.13 o 
   2  13   5      612.05      586.67     26.44 o 
   3  13   5       12.21      -13.81     13.04 o 
   4  13   5      149.71      172.18     18.89 o 
   5  13   5        2.87       -8.38     14.13 o 
   6  13   5        0.37      -11.37     14.43 o 
   7  13   5        7.51      -13.43     15.57 o 
   8  13   5        3.89       -4.91     16.52 o 
  -8  14   5       38.51       56.06     22.89 o 
  -7  14   5        2.65       11.79     19.71 o 
  -6  14   5        0.82      -14.98     13.32 o 
  -5  14   5       11.31       17.30     12.88 o 
  -4  14   5       42.90       34.00     10.93 o 
  -3  14   5        6.76      -13.16      8.77 o 
  -2  14   5      275.12      297.96     17.14 o 
  -1  14   5      842.88      883.78     27.11 o 
   0  14   5      363.71      378.10     29.12 o 
   1  14   5      414.93      409.27     23.76 o 
   2  14   5        4.26       -5.89     17.23 o 
   3  14   5        5.99       -4.90     14.03 o 
   4  14   5       86.85       80.39     16.94 o 
   5  14   5       12.10        6.38     15.33 o 
   6  14   5        0.27       -6.05     19.08 o 
   7  14   5        0.49      -21.58     16.08 o 
  -8  15   5        5.71        3.27     21.81 o 
  -7  15   5       99.57      102.53     23.62 o 
  -6  15   5       51.00       77.47     21.39 o 
  -5  15   5       75.59       86.04     15.89 o 
  -4  15   5      134.77      166.69     19.46 o 
  -3  15   5       60.60       57.01     16.80 o 
  -2  15   5       11.67       -5.63     18.13 o 
  -1  15   5      564.34      589.71     27.06 o 
   0  15   5      184.17      179.20     35.52 o 
   1  15   5       73.92       72.23     15.94 o 
   2  15   5        0.73        2.11     14.32 o 
   3  15   5        3.29       -3.66     14.69 o 
   4  15   5       86.15       47.53     16.87 o 
   5  15   5        2.23       -4.58     15.99 o 
   6  15   5       29.44       27.61     19.02 o 
  -7  16   5       34.03       31.51     22.14 o 
  -6  16   5       22.09       15.06     19.88 o 
  -5  16   5       10.70       31.44     19.43 o 
  -4  16   5        0.00        3.07     18.58 o 
  -3  16   5        7.39        4.63     19.90 o 
  -2  16   5       32.94       24.16     40.30 o 
  -1  16   5       44.41       82.71     22.69 o 
   0  16   5       51.76       45.60     15.43 o 
   1  16   5        0.64       -2.36     13.75 o 
   2  16   5       26.69       14.59     15.23 o 
   3  16   5        7.41       -9.36     14.64 o 
   4  16   5       25.92       15.94     16.15 o 
   5  16   5       10.46       -2.69     21.36 o 
  -6  17   5       51.05       68.39     39.08 o 
  -5  17   5      337.16      499.00     43.97 o 
  -4  17   5       53.92       82.93     23.06 o 
  -3  17   5       54.83       98.98     19.44 o 
  -2  17   5       22.29       16.47     20.96 o 
  -1  17   5       21.92       22.22     20.70 o 
   0  17   5       66.81       84.67     24.02 o 
   1  17   5       58.80       44.18     19.05 o 
   2  17   5        5.97       -7.49     15.22 o 
   3  17   5       13.45       31.79     16.92 o 
   4  17   5       36.10       19.21     17.19 o 
  -4  18   5       45.73       72.23     23.45 o 
  -3  18   5        0.13       32.49     21.67 o 
  -2  18   5      169.39      230.50     28.97 o 
  -1  18   5        0.01       -1.39     20.43 o 
   0  18   5        2.71       -3.99     21.85 o 
   1  18   5        9.25       26.55     22.60 o 
   2  18   5       11.38        2.25     16.41 o 
   3  18   5        0.32        1.61     16.65 o 
  -1  19   5       32.96       38.43     30.12 o 
 -12   0   6        4.00       28.50     23.61 o 
 -10   0   6      167.73      162.84     27.68 o 
  -8   0   6        4.63      -26.75     26.87 o 
  -6   0   6     1334.02     1303.71     47.63 o 
  -4   0   6     2707.31     2608.49     69.31 o 
  -2   0   6     4733.07     4268.06    106.82 o 
   0   0   6        1.78       -7.87      5.25 o 
   2   0   6     3454.89     2877.85     65.63 o 
   4   0   6     1805.31     1680.24     43.08 o 
   6   0   6      703.43      674.90     25.98 o 
   8   0   6       18.40      -14.89     48.44 o 
  10   0   6       48.42       64.65     22.89 o 
 -12   1   6        8.91       21.17     16.70 o 
 -11   1   6       11.06       -6.86     31.35 o 
 -10   1   6      218.82      268.69     26.46 o 
  -9   1   6      177.72      159.14     18.70 o 
  -8   1   6      424.93      410.77     17.63 o 
  -7   1   6     1641.86     1649.87     35.32 o 
  -6   1   6      393.49      369.26     16.22 o 
  -5   1   6      471.91      440.04     13.70 o 
  -4   1   6       17.40        7.77      6.11 o 
  -3   1   6     3032.33     2797.59     35.99 o 
  -2   1   6     3101.26     2828.60     36.24 o 
  -1   1   6      327.56      337.35      7.20 o 
   0   1   6      183.30      236.21     11.66 o 
   1   1   6      504.79      518.07     14.20 o 
   2   1   6      916.63      911.21     18.95 o 
   3   1   6      807.84      858.91     17.66 o 
   4   1   6      153.41      211.11      9.58 o 
   5   1   6      142.40      177.83     11.43 o 
   6   1   6     1211.39     1227.54     28.42 o 
   7   1   6      171.50      184.50     13.54 o 
   8   1   6       26.31       23.20     14.06 o 
   9   1   6       11.68      -10.22     13.51 o 
  10   1   6        2.46       -3.03     13.91 o 
  11   1   6       11.14      -10.35     14.82 o 
 -12   2   6       31.25       37.10     17.24 o 
 -11   2   6        1.03        8.82     14.94 o 
 -10   2   6       26.23       11.17     15.25 o 
  -9   2   6        1.82      -14.36     11.44 o 
  -8   2   6        0.20       -9.05      9.79 o 
  -7   2   6        3.14        7.44      9.43 o 
  -6   2   6      370.90      340.74     13.42 o 
  -5   2   6     2284.15     2165.70     42.58 o 
  -4   2   6       96.08       86.86      5.29 o 
  -3   2   6    21980.31    21194.22    268.65 o 
  -2   2   6     1353.46     1285.93     16.74 o 
  -1   2   6     1117.73     1027.60     14.28 o 
   0   2   6      908.12     1000.61     19.10 o 
   1   2   6     2409.65     2224.74     37.98 o 
   2   2   6      464.64      344.14      9.75 o 
   3   2   6      392.55      505.72     27.47 o 
   4   2   6      388.28      319.81     16.33 o 
   5   2   6       34.13       27.84      7.90 o 
   6   2   6      534.62      525.00     17.84 o 
   7   2   6       57.59       68.80     11.57 o 
   8   2   6      425.04      477.31     20.19 o 
   9   2   6        6.39      -19.18     12.79 o 
  10   2   6       73.31       80.91     16.18 o 
 -12   3   6      100.13      134.73     21.01 o 
 -11   3   6       37.62       29.41     31.35 o 
 -10   3   6      248.89      236.14     22.16 o 
  -9   3   6        0.40      -16.66     11.11 o 
  -8   3   6      389.69      355.00     18.18 o 
  -7   3   6      482.90      524.83     16.84 o 
  -6   3   6      212.84      227.67     11.96 o 
  -5   3   6      143.61      201.63      8.30 o 
  -4   3   6       76.02       67.77      4.88 o 
  -3   3   6      671.57      642.78     12.60 o 
  -2   3   6     4212.25     4388.04     59.06 o 
  -1   3   6     1405.62     1316.20     17.11 o 
   0   3   6      261.96      221.64      9.41 o 
   1   3   6     1108.68     1213.85     20.24 o 
   2   3   6       26.03       36.77      4.87 o 
   3   3   6        0.78        1.92      7.52 o 
   4   3   6      723.56      758.83     20.22 o 
   5   3   6      642.58      640.30     19.16 o 
   6   3   6      515.76      467.64     23.27 o 
   7   3   6      572.68      568.51     19.79 o 
   8   3   6      100.96      110.82     13.64 o 
   9   3   6      300.38      339.10     18.90 o 
  10   3   6        0.00       -6.48     22.25 o 
 -12   4   6        1.13        3.46     16.09 o 
 -11   4   6       26.45       30.24     16.40 o 
 -10   4   6       39.20       37.86     16.70 o 
  -9   4   6       75.68       61.87     13.62 o 
  -8   4   6        0.65      -10.22      8.26 o 
  -7   4   6       15.99       15.91      6.97 o 
  -6   4   6      237.69      211.84      7.87 o 
  -5   4   6        5.32        6.94      5.19 o 
  -4   4   6       54.23       61.86      6.85 o 
  -3   4   6      342.44      384.31      8.77 o 
  -2   4   6      135.45      135.02      4.35 o 
  -1   4   6      643.14      588.80     10.08 o 
   0   4   6     3241.81     3780.17     71.01 o 
   1   4   6      254.85      340.47      9.34 o 
   2   4   6     5903.36     6325.95     91.68 o 
   3   4   6      672.98      496.78     13.02 o 
   4   4   6       30.64       30.14      7.14 o 
   5   4   6       17.68        6.24      7.34 o 
   6   4   6       43.22       51.83      9.31 o 
   7   4   6      137.57      137.05     13.09 o 
   8   4   6       23.41       19.25     11.34 o 
   9   4   6      146.22      135.32     17.55 o 
  10   4   6        3.44        2.06     14.45 o 
 -12   5   6        0.62      -22.40     14.94 o 
 -11   5   6       12.03      -15.24     14.36 o 
 -10   5   6        7.44       -3.66     14.39 o 
  -9   5   6      383.10      430.26     22.92 o 
  -8   5   6      166.26      149.34     13.63 o 
  -7   5   6      236.16      266.42      9.68 o 
  -6   5   6      128.91      123.11      6.78 o 
  -5   5   6      386.67      374.12     13.79 o 
  -4   5   6       33.11       18.29      4.19 o 
  -3   5   6      221.47      222.63      6.48 o 
  -2   5   6      170.45      141.04      5.03 o 
  -1   5   6     4961.54     5150.83     63.58 o 
   0   5   6       26.29       33.96      3.97 o 
   1   5   6       55.48       64.83      5.45 o 
   2   5   6      271.11      239.45     13.39 o 
   3   5   6     2263.79     2466.69     44.34 o 
   4   5   6       76.57       71.76      6.99 o 
   5   5   6       25.22        5.26      6.43 o 
   6   5   6      215.15      220.98     13.55 o 
   7   5   6      110.41      137.40     20.17 o 
   8   5   6      152.84      158.10     18.11 o 
   9   5   6       96.69       90.96     16.78 o 
  10   5   6        1.31      -16.55     14.09 o 
 -12   6   6        5.82      -11.40     16.12 o 
 -11   6   6       15.37       11.40     17.91 o 
 -10   6   6      213.00      206.94     37.00 o 
  -9   6   6       90.94      114.59     13.57 o 
  -8   6   6        2.04      -11.87      9.42 o 
  -7   6   6        0.82       -8.64      5.76 o 
  -6   6   6      139.97      152.55      7.70 o 
  -5   6   6      262.20      272.86      8.66 o 
  -4   6   6     1362.94     1336.52     19.09 o 
  -3   6   6      244.01      251.22      6.88 o 
  -2   6   6     6147.06     6129.46     71.90 o 
  -1   6   6       31.89       29.05      3.40 o 
   0   6   6      800.69      895.60     15.95 o 
   1   6   6      800.34      777.90     21.73 o 
   2   6   6      926.27     1009.93     21.21 o 
   3   6   6      181.61      138.46     10.09 o 
   4   6   6      298.67      244.86     10.20 o 
   5   6   6      258.82      250.85     11.40 o 
   6   6   6      219.67      234.40     18.25 o 
   7   6   6      477.66      514.16     26.14 o 
   8   6   6       58.40       48.26     15.56 o 
   9   6   6        0.97      -19.45     13.87 o 
  10   6   6        0.20       -6.52     15.15 o 
 -11   7   6       40.66       39.11     16.98 o 
 -10   7   6        0.39      -19.40     12.94 o 
  -9   7   6      660.23      620.53     26.59 o 
  -8   7   6        9.89        0.04      9.68 o 
  -7   7   6      142.79      123.31     10.62 o 
  -6   7   6      680.47      659.90     14.54 o 
  -5   7   6        0.00       -6.66      4.44 o 
  -4   7   6       39.52       48.37      4.56 o 
  -3   7   6        3.38       -0.51      3.70 o 
  -2   7   6        3.39       -1.44      3.53 o 
  -1   7   6      150.68      153.73      5.59 o 
   0   7   6      601.54      589.88     13.38 o 
   1   7   6     1123.19     1096.35     25.92 o 
   2   7   6      290.61      312.62     11.54 o 
   3   7   6      863.96      771.61     21.61 o 
   4   7   6      124.60      100.84     10.20 o 
   5   7   6       16.31       -0.36     12.17 o 
   6   7   6        0.21      -10.31     12.18 o 
   7   7   6      270.43      285.86     21.46 o 
   8   7   6       90.80       69.88     16.70 o 
   9   7   6        0.90      -21.06     14.04 o 
  10   7   6       11.54       -2.59     15.67 o 
 -11   8   6       19.71       22.80     23.61 o 
 -10   8   6        7.92      -20.89     13.93 o 
  -9   8   6        2.00       -6.90     13.74 o 
  -8   8   6       29.41       34.87     10.59 o 
  -7   8   6       34.35       30.03      9.14 o 
  -6   8   6      315.51      323.29     11.65 o 
  -5   8   6       72.95       59.53      6.23 o 
  -4   8   6      148.96      190.69      7.15 o 
  -3   8   6       65.37       64.65      5.42 o 
  -2   8   6       30.24       15.46      4.23 o 
  -1   8   6        1.47       -4.94      3.30 o 
   0   8   6      266.04      300.97     10.32 o 
   1   8   6     1773.06     1833.77     31.17 o 
   2   8   6     1468.47     1507.05     42.01 o 
   3   8   6       11.18        0.34      7.61 o 
   4   8   6     1132.40     1111.67     28.92 o 
   5   8   6       41.77       47.25     13.82 o 
   6   8   6      101.31      102.62     15.98 o 
   7   8   6       34.51       15.34     15.06 o 
   8   8   6       49.98       67.92     18.54 o 
   9   8   6        6.32       -3.47     14.67 o 
 -11   9   6        3.02       13.03     23.61 o 
 -10   9   6       30.97       16.05     24.02 o 
  -9   9   6       16.27       18.26     14.62 o 
  -8   9   6      545.67      603.56     25.72 o 
  -7   9   6      162.42      182.77     12.54 o 
  -6   9   6      328.85      342.48     12.22 o 
  -5   9   6       91.75       72.14      6.80 o 
  -4   9   6      176.46      194.58      7.50 o 
  -3   9   6      166.29      176.04      7.37 o 
  -2   9   6     1023.08      979.93     17.40 o 
  -1   9   6      222.08      207.10      8.12 o 
   0   9   6      849.77      877.46     18.08 o 
   1   9   6      388.93      474.76     18.00 o 
   2   9   6      376.11      343.24     13.57 o 
   3   9   6      429.72      411.72     17.04 o 
   4   9   6       35.69       34.45     10.15 o 
   5   9   6       62.84       67.46     14.67 o 
   6   9   6       26.42       27.55     14.69 o 
   7   9   6       46.60       43.43     16.15 o 
   8   9   6      107.25      104.68     18.07 o 
   9   9   6        8.56        1.42     15.62 o 
 -10  10   6       43.55       19.07     20.83 o 
  -9  10   6       39.28       44.10     19.85 o 
  -8  10   6      221.14      235.34     20.93 o 
  -7  10   6       32.48       38.28      9.87 o 
  -6  10   6      104.46      107.31      9.35 o 
  -5  10   6      168.19      197.77      9.60 o 
  -4  10   6      143.36      153.04      7.31 o 
  -3  10   6      170.09      159.51      7.65 o 
  -2  10   6        0.87       -7.05      4.70 o 
  -1  10   6       97.44      100.59      8.95 o 
   0  10   6      290.73      326.60     11.32 o 
   1  10   6      265.79      254.57     14.22 o 
   2  10   6      100.64      111.43     14.92 o 
   3  10   6       35.16       47.60     10.42 o 
   4  10   6       47.45       46.80     14.35 o 
   5  10   6      495.98      494.71     24.96 o 
   6  10   6      353.76      349.96     23.42 o 
   7  10   6      148.21      112.18     18.21 o 
   8  10   6       22.44       26.39     16.18 o 
   9  10   6        8.86      -23.40     15.60 o 
 -10  11   6        1.41       -8.88     20.59 o 
  -9  11   6       90.02       53.89     21.81 o 
  -8  11   6       54.17       17.27     19.85 o 
  -7  11   6        0.02       -6.68     15.01 o 
  -6  11   6        0.78        8.85      6.96 o 
  -5  11   6       79.63       74.05      9.13 o 
  -4  11   6       30.01       24.12      6.22 o 
  -3  11   6      242.15      251.29     11.53 o 
  -2  11   6        8.10       -6.01      5.54 o 
  -1  11   6      261.83      247.76      9.83 o 
   0  11   6        6.55       -3.95      6.71 o 
   1  11   6      495.79      454.47     18.03 o 
   2  11   6      127.60      108.23     12.04 o 
   3  11   6      449.66      428.13     22.94 o 
   4  11   6      168.36      183.87     18.57 o 
   5  11   6      502.11      452.34     25.38 o 
   6  11   6       43.89       16.85     15.41 o 
   7  11   6        1.64      -16.72     14.53 o 
   8  11   6       58.18       50.25     19.44 o 
 -10  12   6        5.88      -20.49     21.20 o 
  -9  12   6       37.66       55.44     48.85 o 
  -8  12   6       15.35       10.00     19.58 o 
  -7  12   6       54.35       47.99     20.79 o 
  -6  12   6      258.85      311.17     17.11 o 
  -5  12   6      243.52      217.57     12.59 o 
  -4  12   6        0.11       -7.82      5.21 o 
  -3  12   6        1.52       -9.11      6.07 o 
  -2  12   6        7.74       -5.23      6.23 o 
  -1  12   6       70.33       73.41      9.00 o 
   0  12   6      382.71      373.15     14.47 o 
   1  12   6       93.39       84.60     11.82 o 
   2  12   6       61.92       75.76     15.08 o 
   3  12   6      151.59      143.59     17.50 o 
   4  12   6       55.74       65.27     16.15 o 
   5  12   6      133.27      126.72     33.32 o 
   6  12   6        0.32      -12.18     15.92 o 
   7  12   6       10.98        2.46     19.20 o 
   8  12   6        6.16        9.39     16.94 o 
  -9  13   6        0.03       16.77     22.14 o 
  -8  13   6      117.96      132.15     24.38 o 
  -7  13   6        4.37      -27.78     18.68 o 
  -6  13   6      192.37      194.21     27.28 o 
  -5  13   6        0.28       10.05     10.79 o 
  -4  13   6       21.73       14.01      7.43 o 
  -3  13   6        1.38       -9.77      6.51 o 
  -2  13   6        9.76       -8.58      8.25 o 
  -1  13   6      626.86      630.98     19.27 o 
   0  13   6        1.94        2.37      8.86 o 
   1  13   6        0.36      -19.68     13.12 o 
   2  13   6       94.18       55.13     15.30 o 
   3  13   6       53.31       34.56     18.91 o 
   4  13   6       43.43       34.57     15.33 o 
   5  13   6       19.84        7.68     15.41 o 
   6  13   6        4.92       -7.38     15.50 o 
   7  13   6        2.35       -9.53     16.38 o 
  -8  14   6       56.03       62.82     23.03 o 
  -7  14   6      145.67      194.60     25.22 o 
  -6  14   6        0.29      -26.21     17.47 o 
  -5  14   6        1.51        7.70     11.50 o 
  -4  14   6        3.97      -14.34     10.43 o 
  -3  14   6       25.27       11.29     12.24 o 
  -2  14   6        9.72       20.15     14.72 o 
  -1  14   6      249.50      282.22     34.04 o 
   0  14   6       45.40       74.24     28.63 o 
   1  14   6        0.10      -13.23     15.30 o 
   2  14   6       10.20       -9.89     13.56 o 
   3  14   6       30.43        3.01     14.52 o 
   4  14   6        5.06       -9.99     15.40 o 
   5  14   6        5.81      -13.76     17.06 o 
   6  14   6        0.34      -22.86     23.62 o 
   7  14   6        0.56        0.10     17.25 o 
  -8  15   6        2.69       -9.24     21.58 o 
  -7  15   6       27.20       17.41     20.18 o 
  -6  15   6        4.48      -11.92     18.07 o 
  -5  15   6        2.56       24.60     13.88 o 
  -4  15   6       11.55       -8.10     21.12 o 
  -3  15   6        0.48      -13.26     14.97 o 
  -2  15   6      364.30      372.88     39.15 o 
  -1  15   6      129.24       94.98     16.59 o 
   0  15   6       90.55       78.87     16.59 o 
   1  15   6       73.44       45.33     15.82 o 
   2  15   6       54.28       38.56     15.94 o 
   3  15   6       33.09       27.64     19.76 o 
   4  15   6        4.88        6.95     23.89 o 
   5  15   6       15.78        2.46     16.38 o 
   6  15   6        8.83      -18.39     17.03 o 
  -7  16   6        7.55       11.90     29.31 o 
  -6  16   6        5.26        4.07     34.20 o 
  -5  16   6       59.10       97.12     22.09 o 
  -4  16   6       79.53      129.56     23.82 o 
  -3  16   6        1.10        1.62     17.27 o 
  -2  16   6      134.80      139.08     24.16 o 
  -1  16   6       21.33       41.84     15.82 o 
   0  16   6        0.10      -18.98     14.37 o 
   1  16   6        0.03      -11.45     14.21 o 
   2  16   6        0.14      -16.40     15.22 o 
   3  16   6        0.11      -13.88     18.03 o 
   4  16   6        8.73       13.29     19.06 o 
   5  16   6        4.28        5.79     17.08 o 
  -5  17   6       20.20       43.97     36.64 o 
  -4  17   6       27.87       69.97     22.68 o 
  -3  17   6       18.69       38.39     20.95 o 
  -2  17   6        1.35        6.84     21.28 o 
  -1  17   6        4.59       11.40     21.30 o 
   0  17   6       16.26       23.60     16.45 o 
   1  17   6       37.74       36.45     16.68 o 
   2  17   6        1.70      -20.14     15.09 o 
   3  17   6        0.75      -14.76     16.72 o 
   4  17   6        1.27      -16.18     16.48 o 
  -4  18   6        0.14       23.42     21.71 o 
  -3  18   6        0.01       18.93     22.03 o 
  -2  18   6       33.88       77.55     28.50 o 
  -1  18   6        4.87       26.09     23.01 o 
   0  18   6       66.35       70.08     25.00 o 
   1  18   6        0.02       10.27     23.01 o 
   2  18   6        0.03       -1.10     16.48 o 
 -11   0   7       85.56       96.07     26.05 o 
  -9   0   7      733.38      671.70     43.97 o 
  -7   0   7     2592.95     2364.62     66.60 o 
  -5   0   7      117.60      100.56     13.55 o 
  -3   0   7     4009.36     3673.97     64.73 o 
  -1   0   7     8812.76     9158.46    219.67 o 
   1   0   7      134.70      113.01     10.02 o 
   3   0   7      196.26      210.39     14.66 o 
   5   0   7      125.70      176.17     23.87 o 
   7   0   7      222.46      260.55     39.08 o 
   9   0   7      659.86      723.69     39.08 o 
 -12   1   7        1.88       10.69     15.76 o 
 -11   1   7       26.56       32.16     15.54 o 
 -10   1   7        0.00      -14.25     13.82 o 
  -9   1   7      194.64      209.97     46.00 o 
  -8   1   7      142.39      148.82     13.47 o 
  -7   1   7       32.42       43.41     10.10 o 
  -6   1   7      427.45      468.28     17.21 o 
  -5   1   7     2460.98     2334.78     45.56 o 
  -4   1   7     1720.78     1636.74     26.88 o 
  -3   1   7     6932.04     6507.22     87.10 o 
  -2   1   7     1413.75     1403.03     19.26 o 
  -1   1   7     2378.73     2506.12     60.82 o 
   0   1   7     1237.97     1313.90     20.78 o 
   1   1   7     2589.99     2584.59     44.85 o 
   2   1   7     1813.05     1931.17     31.94 o 
   3   1   7     1308.27     1401.38     25.89 o 
   4   1   7      168.17      176.69      9.47 o 
   5   1   7       25.67       16.87      8.11 o 
   6   1   7      563.98      544.10     18.33 o 
   7   1   7      507.84      473.23     19.03 o 
   8   1   7     1394.03     1368.92     37.92 o 
   9   1   7       29.30       37.75     14.55 o 
  10   1   7       26.80        0.35     14.73 o 
 -12   2   7       30.12       59.03     17.85 o 
 -11   2   7        9.48        8.38     14.94 o 
 -10   2   7       46.93       21.04     24.83 o 
  -9   2   7        2.40      -18.94     12.63 o 
  -8   2   7      173.29      218.62     15.30 o 
  -7   2   7        9.22        0.03      9.03 o 
  -6   2   7      393.09      378.40     14.22 o 
  -5   2   7     1070.58     1033.12     20.99 o 
  -4   2   7     1312.09     1171.66     18.66 o 
  -3   2   7       31.53       56.95      4.69 o 
  -2   2   7     4024.36     3738.20     44.01 o 
  -1   2   7      149.02      128.39      4.68 o 
   0   2   7     2298.12     2547.08     69.38 o 
   1   2   7      960.94     1046.67     23.67 o 
   2   2   7      607.38      537.59     16.75 o 
   3   2   7       23.86       46.98      7.43 o 
   4   2   7      309.68      333.15     15.36 o 
   5   2   7     1037.58     1057.93     24.73 o 
   6   2   7      402.36      452.17     16.95 o 
   7   2   7      328.70      376.68     18.08 o 
   8   2   7        9.61       -0.09     11.74 o 
   9   2   7        1.16      -15.58     13.13 o 
  10   2   7       10.36      -11.28     14.45 o 
 -12   3   7        0.01        6.10     23.61 o 
 -11   3   7       10.20       14.86     14.94 o 
 -10   3   7        6.22      -10.58     13.82 o 
  -9   3   7      140.15      131.85     17.82 o 
  -8   3   7       26.46       28.36     11.24 o 
  -7   3   7      183.91      168.69     11.70 o 
  -6   3   7        4.09        6.10      7.77 o 
  -5   3   7      414.54      458.47     16.93 o 
  -4   3   7        2.10       -5.87      3.91 o 
  -3   3   7      246.16      246.38      9.24 o 
  -2   3   7     1890.64     1822.65     24.34 o 
  -1   3   7      467.04      492.14      8.97 o 
   0   3   7       84.70       86.27      6.25 o 
   1   3   7     1143.14     1293.93     21.68 o 
   2   3   7     8877.03    10003.75    158.63 o 
   3   3   7      139.56      133.54      7.42 o 
   4   3   7      700.55      789.85     19.22 o 
   5   3   7      196.63      213.50     11.82 o 
   6   3   7      134.46      142.61     14.01 o 
   7   3   7     1437.82     1526.49     41.33 o 
   8   3   7      511.79      519.44     21.06 o 
   9   3   7       57.93       44.87     12.74 o 
  10   3   7        9.18       -7.62     24.63 o 
 -12   4   7        0.54       -3.63     17.50 o 
 -11   4   7        0.07       -8.96     20.35 o 
 -10   4   7       17.38      -18.60     14.36 o 
  -9   4   7       29.03       17.02     10.95 o 
  -8   4   7      897.85      890.10     25.03 o 
  -7   4   7       14.36        6.34      6.70 o 
  -6   4   7      244.21      257.68      9.96 o 
  -5   4   7       51.95       76.80     11.91 o 
  -4   4   7      868.78      794.11     17.48 o 
  -3   4   7       27.23       50.09      5.10 o 
  -2   4   7        0.83       -4.21      2.81 o 
  -1   4   7       22.30       36.80      4.02 o 
   0   4   7      472.62      427.44     11.65 o 
   1   4   7      435.14      494.79     16.96 o 
   2   4   7     1384.93     1427.04     24.18 o 
   3   4   7     1617.60     1648.87     30.82 o 
   4   4   7        0.72      -10.49      9.75 o 
   5   4   7       15.23        7.35      7.70 o 
   6   4   7      166.42      153.21     12.39 o 
   7   4   7      294.93      285.06     16.28 o 
   8   4   7      231.78      292.68     20.85 o 
   9   4   7        4.76      -13.82     13.70 o 
  10   4   7       31.83       38.51     15.80 o 
 -12   5   7       10.80        7.46     17.10 o 
 -11   5   7       50.56       35.18     16.67 o 
 -10   5   7        4.17      -22.80     21.98 o 
  -9   5   7      390.69      339.37     17.93 o 
  -8   5   7      161.74      186.87     20.68 o 
  -7   5   7        1.68       -2.09      7.56 o 
  -6   5   7      162.14      163.94      9.17 o 
  -5   5   7        0.06       -1.89      6.05 o 
  -4   5   7     1072.60     1015.04     16.27 o 
  -3   5   7     3800.08     3829.06     46.20 o 
  -2   5   7     1456.51     1391.02     18.48 o 
  -1   5   7      255.31      235.80      6.34 o 
   0   5   7      408.06      487.68     14.62 o 
   1   5   7     4725.42     5140.29     75.06 o 
   2   5   7      162.23      164.67      8.16 o 
   3   5   7      410.65      411.21     12.31 o 
   4   5   7      978.82     1007.24     21.85 o 
   5   5   7      101.08      114.59     10.73 o 
   6   5   7        1.65       -6.37      9.18 o 
   7   5   7      162.30      179.24     17.69 o 
   8   5   7       35.13       30.01     14.90 o 
   9   5   7        0.41      -19.56     14.18 o 
  10   5   7       19.07        9.82     15.98 o 
 -12   6   7        7.21       13.77     24.83 o 
 -11   6   7       24.05       32.97     24.83 o 
 -10   6   7      149.40      186.03     22.80 o 
  -9   6   7        0.47       -8.24     10.57 o 
  -8   6   7       71.09       57.39      9.77 o 
  -7   6   7      164.27      147.68     10.68 o 
  -6   6   7      776.23      792.90     15.77 o 
  -5   6   7       54.97       72.36      5.58 o 
  -4   6   7     3695.36     3905.59     45.10 o 
  -3   6   7     1838.82     1877.16     24.58 o 
  -2   6   7     2016.15     2219.69     28.17 o 
  -1   6   7     1671.31     1603.13     22.02 o 
   0   6   7       25.17       -7.80     10.80 o 
   1   6   7      565.41      522.21     13.64 o 
   2   6   7      570.97      554.71     14.76 o 
   3   6   7      970.78      996.71     25.68 o 
   4   6   7      105.32      115.40      8.35 o 
   5   6   7        0.21      -15.48     10.32 o 
   6   6   7      156.06      216.66     18.69 o 
   7   6   7       21.60       50.36     15.41 o 
   8   6   7        9.79        0.53     15.12 o 
   9   6   7        2.21      -19.31     13.72 o 
  10   6   7        7.87       -9.69     15.26 o 
 -11   7   7       10.21       -2.21     16.00 o 
 -10   7   7       27.87        7.25     14.94 o 
  -9   7   7        4.17        9.99     14.23 o 
  -8   7   7      556.25      548.54     18.41 o 
  -7   7   7       59.45       73.33     10.02 o 
  -6   7   7       43.46       43.11      6.16 o 
  -5   7   7      154.90      164.45      7.29 o 
  -4   7   7      993.98      999.71     14.79 o 
  -3   7   7      562.31      566.96     10.55 o 
  -2   7   7      107.22       99.61      4.80 o 
  -1   7   7      563.01      470.20     11.27 o 
   0   7   7      933.63      957.65     18.28 o 
   1   7   7      735.29      800.42     16.63 o 
   2   7   7      518.73      470.25     16.66 o 
   3   7   7        0.34       -2.40      7.30 o 
   4   7   7       10.42      -12.01      8.00 o 
   5   7   7       70.55       62.03     13.62 o 
   6   7   7      519.93      528.08     40.76 o 
   7   7   7        1.76        2.55     14.12 o 
   8   7   7      101.45      105.12     17.07 o 
   9   7   7       21.43       26.98     15.79 o 
 -11   8   7        0.16        7.88     16.09 o 
 -10   8   7      115.27      162.68     20.43 o 
  -9   8   7      162.56      192.05     18.38 o 
  -8   8   7      214.80      212.05     19.75 o 
  -7   8   7      403.32      449.73     16.38 o 
  -6   8   7       97.21      110.06     11.43 o 
  -5   8   7      591.04      652.69     13.52 o 
  -4   8   7       12.94       12.27      4.73 o 
  -3   8   7        8.03       17.07      4.65 o 
  -2   8   7      364.17      325.32      8.51 o 
  -1   8   7       13.92       11.42      4.13 o 
   0   8   7     1089.73     1211.00     25.23 o 
   1   8   7      340.09      420.59     14.16 o 
   2   8   7       48.29       29.17      8.73 o 
   3   8   7        2.73       -4.60      8.11 o 
   4   8   7      210.39      237.20     17.55 o 
   5   8   7      134.62      112.41     15.64 o 
   6   8   7      243.19      220.13     19.41 o 
   7   8   7       58.78       39.32     15.87 o 
   8   8   7        6.35       -2.44     14.58 o 
   9   8   7        0.01       -3.11     14.76 o 
 -11   9   7      142.06      131.08     30.94 o 
 -10   9   7        8.10        5.57     14.92 o 
  -9   9   7        6.83       -8.72     13.43 o 
  -8   9   7        1.28       13.52     24.44 o 
  -7   9   7       92.82      105.76     14.48 o 
  -6   9   7        3.37       -9.17      6.89 o 
  -5   9   7      604.94      622.58     14.58 o 
  -4   9   7     1523.17     1481.73     21.64 o 
  -3   9   7      214.54      188.06     10.19 o 
  -2   9   7       12.46       16.83      4.80 o 
  -1   9   7     2244.39     2323.88     34.25 o 
   0   9   7       42.67       27.89      8.00 o 
   1   9   7        3.79        7.26      7.08 o 
   2   9   7      203.85      194.32     12.86 o 
   3   9   7        1.67        4.46      8.94 o 
   4   9   7        3.75        9.72     12.85 o 
   5   9   7       38.47       39.08     14.91 o 
   6   9   7       38.34       16.69     14.91 o 
   7   9   7      111.34      111.82     22.33 o 
   8   9   7        0.04      -10.86     14.65 o 
   9   9   7       19.39        8.24     19.16 o 
 -10  10   7       10.09      -12.96     19.36 o 
  -9  10   7       10.30      -16.05     13.71 o 
  -8  10   7       28.51       17.13     17.09 o 
  -7  10   7      242.24      255.40     16.82 o 
  -6  10   7      373.35      424.85     15.99 o 
  -5  10   7        3.49       -9.08      7.51 o 
  -4  10   7       70.77       73.64      6.85 o 
  -3  10   7      331.00      347.65     10.06 o 
  -2  10   7      653.84      587.46     13.20 o 
  -1  10   7      227.85      199.70      8.17 o 
   0  10   7      102.81      130.79      9.80 o 
   1  10   7      922.42      890.23     25.29 o 
   2  10   7       53.16       34.69      9.52 o 
   3  10   7      887.84      849.06     31.48 o 
   4  10   7      482.32      480.15     24.79 o 
   5  10   7       73.71       84.03     18.57 o 
   6  10   7       82.22       84.08     36.13 o 
   7  10   7        5.87        3.56     14.60 o 
   8  10   7        2.00      -21.85     15.09 o 
 -10  11   7        0.14      -18.49     20.46 o 
  -9  11   7        0.02      -27.17     18.11 o 
  -8  11   7        0.02       -4.21     17.69 o 
  -7  11   7      407.88      418.54     20.10 o 
  -6  11   7      239.31      260.55     16.37 o 
  -5  11   7        1.80       -1.61      6.85 o 
  -4  11   7       95.72       78.45      7.81 o 
  -3  11   7      261.30      263.59     10.13 o 
  -2  11   7      219.66      204.92      9.42 o 
  -1  11   7      694.82      650.31     17.73 o 
   0  11   7       18.95       23.48      9.40 o 
   1  11   7       15.39        0.65      8.89 o 
   2  11   7       29.03       20.09     13.70 o 
   3  11   7       54.40       38.20     19.59 o 
   4  11   7       29.44       16.68     15.00 o 
   5  11   7       24.13       21.16     16.69 o 
   6  11   7        4.19      -20.62     13.75 o 
   7  11   7       37.03       18.98     16.21 o 
   8  11   7        2.36       -9.09     19.41 o 
  -9  12   7       26.78        9.28     20.32 o 
  -8  12   7        2.31      -27.26     18.36 o 
  -7  12   7       36.43       59.27     20.79 o 
  -6  12   7       99.73      127.78     17.28 o 
  -5  12   7       37.96       18.98      8.39 o 
  -4  12   7        3.57       -9.90      6.60 o 
  -3  12   7      267.41      276.73     11.02 o 
  -2  12   7        4.40       -5.63      7.29 o 
  -1  12   7        4.54        0.93      7.39 o 
   0  12   7      240.89      269.51     19.48 o 
   1  12   7      205.23      244.69     19.48 o 
   2  12   7      188.66      189.25     20.26 o 
   3  12   7       13.66       13.92     14.23 o 
   4  12   7      176.14      183.43     19.89 o 
   5  12   7       48.85       90.44     17.75 o 
   6  12   7       20.63        5.52     15.50 o 
   7  12   7        0.11      -16.96     15.82 o 
  -9  13   7       23.58       30.96     22.43 o 
  -8  13   7       24.66       26.44     24.43 o 
  -7  13   7      192.71      183.54     24.81 o 
  -6  13   7       20.97       30.92     15.35 o 
  -5  13   7       89.13       99.78     11.66 o 
  -4  13   7       87.09       49.27     10.57 o 
  -3  13   7       32.54       -1.11     14.57 o 
  -2  13   7      600.88      583.80     26.49 o 
  -1  13   7       24.15       17.18     15.28 o 
   0  13   7     1262.65     1161.60     44.77 o 
   1  13   7        7.61      -11.44     13.60 o 
   2  13   7       10.91      -19.79     22.01 o 
   3  13   7       19.39       14.48     16.46 o 
   4  13   7        8.08       18.71     15.08 o 
   5  13   7      113.72       97.61     18.24 o 
   6  13   7        1.81      -22.27     14.85 o 
   7  13   7       38.18       13.64     17.34 o 
  -8  14   7       42.62       62.92     22.86 o 
  -7  14   7       21.13       31.16     35.42 o 
  -6  14   7        1.30       30.04     19.43 o 
  -5  14   7      258.88      301.05     17.91 o 
  -4  14   7       71.33       82.02     13.66 o 
  -3  14   7        5.51      -26.18     20.10 o 
  -2  14   7      473.76      513.75     25.47 o 
  -1  14   7      167.46      177.48     21.30 o 
   0  14   7        4.93       -0.17     14.29 o 
   1  14   7       45.89       61.10     18.03 o 
   2  14   7       13.16       16.07     14.59 o 
   3  14   7       39.25       12.83     15.40 o 
   4  14   7        3.89        7.87     15.65 o 
   5  14   7       16.96        9.29     16.29 o 
   6  14   7        0.62      -21.42     15.93 o 
  -7  15   7        0.07       -1.38     19.71 o 
  -6  15   7       22.98       27.75     26.05 o 
  -5  15   7       21.89       15.88     22.45 o 
  -4  15   7       29.79        4.79     15.67 o 
  -3  15   7        0.70       -4.92     12.38 o 
  -2  15   7       92.12       76.99     16.41 o 
  -1  15   7      243.39      251.44     20.82 o 
   0  15   7      148.94      164.19     23.16 o 
   1  15   7       13.43        2.78     23.88 o 
   2  15   7       11.77       -2.47     15.01 o 
   3  15   7        0.03       -6.49     15.02 o 
   4  15   7      140.50      138.75     20.42 o 
   5  15   7        0.42       -7.45     16.62 o 
  -6  16   7        9.82       37.45     35.01 o 
  -5  16   7        5.07        8.14     34.20 o 
  -4  16   7        2.12       -2.64     15.89 o 
  -3  16   7        5.63       11.06     16.63 o 
  -2  16   7       25.09       10.99     20.43 o 
  -1  16   7       93.80       94.36     17.59 o 
   0  16   7       28.65       11.47     15.64 o 
   1  16   7       21.92        9.64     15.79 o 
   2  16   7       21.82       -0.06     15.72 o 
   3  16   7       62.96       56.00     18.34 o 
   4  16   7        2.98       -6.51     16.77 o 
  -5  17   7        8.72       34.20     36.64 o 
  -4  17   7        2.02       15.84     20.13 o 
  -3  17   7        2.82        3.94     16.97 o 
  -2  17   7       32.54       64.76     23.01 o 
  -1  17   7       24.88       77.35     33.38 o 
   0  17   7       20.73       23.50     16.28 o 
   1  17   7       10.64       10.84     16.68 o 
   2  17   7        1.11       -6.09     16.15 o 
   3  17   7       14.88       11.60     17.59 o 
  -3  18   7       58.30       56.17     19.79 o 
  -2  18   7       20.33       48.44     24.02 o 
  -1  18   7        0.08       44.82     23.31 o 
   0  18   7       38.16       58.97     25.25 o 
   1  18   7        6.65      -11.04     16.75 o 
 -12   0   8        0.20        0.00     21.17 o 
 -10   0   8       88.54       52.92     23.61 o 
  -8   0   8      686.68      689.61     40.71 o 
  -6   0   8     2213.38     2203.18     84.68 o 
  -4   0   8      240.98      240.81     11.05 o 
  -2   0   8     2497.05     2243.91     44.37 o 
   0   0   8       36.75       63.89      6.48 o 
   2   0   8      225.35      213.19     12.48 o 
   4   0   8       14.13       -3.77      9.27 o 
   6   0   8       94.76       58.37     13.27 o 
   8   0   8       12.32       -6.02     18.97 o 
  10   0   8        4.30       -4.13     20.42 o 
 -12   1   8        0.70        1.63     15.54 o 
 -11   1   8        3.96      -12.18     14.36 o 
 -10   1   8       27.71        1.88     14.67 o 
  -9   1   8      958.08      923.93     44.78 o 
  -8   1   8        3.82       14.77     12.05 o 
  -7   1   8       88.90       94.56     10.96 o 
  -6   1   8      376.82      329.30     13.15 o 
  -5   1   8       99.40       86.61     10.13 o 
  -4   1   8      179.52      147.65      6.10 o 
  -3   1   8      732.56      713.90     12.37 o 
  -2   1   8      779.92      777.35     12.02 o 
  -1   1   8     1080.76     1082.53     19.51 o 
   0   1   8       29.62       50.31      5.33 o 
   1   1   8     2383.83     2372.28     38.53 o 
   2   1   8      208.92      173.22      7.98 o 
   3   1   8     1386.84     1397.78     26.52 o 
   4   1   8     1021.83     1046.39     22.19 o 
   5   1   8      314.44      262.51     13.33 o 
   6   1   8        0.13      -10.23      8.81 o 
   7   1   8      331.06      320.48     17.05 o 
   8   1   8        0.01      -13.86     18.69 o 
   9   1   8        0.00        5.51     13.73 o 
  10   1   8       42.45       57.94     16.33 o 
 -12   2   8        4.19       15.66     15.82 o 
 -11   2   8        0.01        6.80     14.67 o 
 -10   2   8      171.68      166.08     20.13 o 
  -9   2   8       70.94       63.72     16.58 o 
  -8   2   8      281.93      290.94     20.73 o 
  -7   2   8      193.91      211.32     13.31 o 
  -6   2   8      361.67      364.73     12.00 o 
  -5   2   8     5627.98     5364.15     77.88 o 
  -4   2   8      482.93      468.62     10.23 o 
  -3   2   8     6264.86     5860.42    115.51 o 
  -2   2   8     1578.16     1370.97     19.32 o 
  -1   2   8        4.26        2.48      3.31 o 
   0   2   8      430.83      406.19      8.97 o 
   1   2   8     1468.29     1529.77     32.98 o 
   2   2   8       81.50       33.11     13.73 o 
   3   2   8        0.03       -3.24      4.37 o 
   4   2   8      587.52      539.54     18.05 o 
   5   2   8      164.51      194.56     12.13 o 
   6   2   8       10.86        3.00      9.03 o 
   7   2   8      526.04      530.48     20.60 o 
   8   2   8       44.15       45.21     12.78 o 
   9   2   8       69.51       78.45     15.49 o 
  10   2   8       95.80       98.15     21.61 o 
 -12   3   8       37.69       41.30     18.13 o 
 -11   3   8       17.90       22.98     15.18 o 
 -10   3   8        0.40      -10.48     15.06 o 
  -9   3   8      192.47      164.53     18.70 o 
  -8   3   8       25.44       34.06     11.63 o 
  -7   3   8      478.71      452.54     13.41 o 
  -6   3   8      336.43      347.85     10.75 o 
  -5   3   8      797.86      649.08     14.38 o 
  -4   3   8     1643.33     1607.37     24.44 o 
  -3   3   8     1750.73     1790.16     37.67 o 
  -2   3   8     1961.25     1929.60     24.60 o 
  -1   3   8     2721.90     2568.05     40.12 o 
   0   3   8     5124.76     4912.80     72.58 o 
   1   3   8      170.27      274.47     18.48 o 
   2   3   8     2564.24     2701.39     58.37 o 
   3   3   8       16.68       -7.96      5.31 o 
   4   3   8      291.73      269.25     13.95 o 
   5   3   8      115.82       99.43     16.05 o 
   6   3   8      164.81      174.40     15.86 o 
   7   3   8      167.69      161.96     28.67 o 
   8   3   8      204.79      176.06     15.19 o 
   9   3   8       23.49       15.46     15.06 o 
  10   3   8       77.94      128.26     22.93 o 
 -12   4   8       23.28       36.93     17.82 o 
 -11   4   8        2.64       20.62     24.83 o 
 -10   4   8      329.31      330.84     24.46 o 
  -9   4   8       98.89       64.69     13.63 o 
  -8   4   8        0.89       -0.87      9.51 o 
  -7   4   8       23.01       13.70     10.60 o 
  -6   4   8        2.75        9.12      5.77 o 
  -5   4   8      658.03      657.36     13.53 o 
  -4   4   8       22.92       14.14      4.79 o 
  -3   4   8      916.83      854.70     15.23 o 
  -2   4   8       35.51       43.18      5.92 o 
  -1   4   8      185.80      193.13      5.29 o 
   0   4   8     1297.95     1379.65     19.53 o 
   1   4   8        7.29       -8.40      5.60 o 
   2   4   8      520.94      515.68     12.10 o 
   3   4   8       17.10       -4.65      7.83 o 
   4   4   8      210.09      270.43     13.43 o 
   5   4   8      112.15       90.64     10.42 o 
   6   4   8      172.97      151.72     12.41 o 
   7   4   8       76.59       65.88     12.61 o 
   8   4   8      101.51       68.72     15.79 o 
   9   4   8       70.48       44.07     15.60 o 
  10   4   8       10.77        1.23     15.74 o 
 -12   5   8        0.02      -10.91     16.40 o 
 -11   5   8        8.90        8.68     15.25 o 
 -10   5   8      421.00      513.34     29.07 o 
  -9   5   8      559.83      567.77     29.34 o 
  -8   5   8      996.26      924.32     23.51 o 
  -7   5   8      567.27      581.74     16.96 o 
  -6   5   8        0.93        0.06      5.80 o 
  -5   5   8        0.30       -8.71      8.02 o 
  -4   5   8      374.92      410.48     10.36 o 
  -3   5   8      221.39      172.95      6.26 o 
  -2   5   8      159.96      144.04      5.65 o 
  -1   5   8     1231.12     1250.34     18.38 o 
   0   5   8     5216.95     5762.72     79.73 o 
   1   5   8     1182.36     1175.56     23.03 o 
   2   5   8     1544.80     1461.32     27.79 o 
   3   5   8       16.58       -3.09      5.85 o 
   4   5   8       28.19       29.95      6.91 o 
   5   5   8      330.67      325.21     15.09 o 
   6   5   8      158.02      134.15     17.07 o 
   7   5   8       26.10       17.51     20.68 o 
   8   5   8       10.32       10.46     14.31 o 
   9   5   8       23.73       19.71     15.18 o 
  10   5   8       13.99       -9.62     15.94 o 
 -12   6   8        1.05      -21.71     19.54 o 
 -11   6   8       31.24       18.43     29.31 o 
 -10   6   8       89.24      116.99     18.70 o 
  -9   6   8      197.17      223.25     18.52 o 
  -8   6   8       97.98      114.86     11.68 o 
  -7   6   8       14.89       21.58      7.05 o 
  -6   6   8        2.00       -9.10      6.07 o 
  -5   6   8      826.33      853.97     16.36 o 
  -4   6   8     1017.17      965.70     15.04 o 
  -3   6   8      576.97      612.16     10.73 o 
  -2   6   8      549.71      554.68      9.64 o 
  -1   6   8      419.86      468.78      9.58 o 
   0   6   8      121.39      120.94      5.44 o 
   1   6   8      187.79      195.80      9.49 o 
   2   6   8      265.91      300.65     18.63 o 
   3   6   8      122.50       92.31      9.83 o 
   4   6   8       92.27       80.57     10.19 o 
   5   6   8       70.28       54.72     13.75 o 
   6   6   8      326.27      283.18     21.08 o 
   7   6   8      473.33      438.80     25.74 o 
   8   6   8       11.92        4.91     14.63 o 
   9   6   8       39.69       53.59     16.41 o 
 -11   7   8        4.62      -13.31     15.76 o 
 -10   7   8       24.78       17.31     16.28 o 
  -9   7   8      507.45      515.30     24.86 o 
  -8   7   8      586.96      590.12     29.00 o 
  -7   7   8      748.69      780.71     20.72 o 
  -6   7   8      124.62      117.88      9.76 o 
  -5   7   8       53.70       47.77      5.58 o 
  -4   7   8        0.16       -2.10      4.19 o 
  -3   7   8       64.19       61.22      5.15 o 
  -2   7   8      787.98      734.36     12.00 o 
  -1   7   8        0.08       -5.60      3.73 o 
   0   7   8       26.91       28.52      5.83 o 
   1   7   8     1144.13     1138.61     27.45 o 
   2   7   8      414.37      346.05     15.16 o 
   3   7   8        1.65      -10.61      7.07 o 
   4   7   8        5.85       -6.02     11.47 o 
   5   7   8      215.49      246.86     19.35 o 
   6   7   8       20.42       18.36     14.65 o 
   7   7   8      428.80      442.69     25.81 o 
   8   7   8       14.59        0.97     14.29 o 
   9   7   8       29.50       -0.60     15.46 o 
 -11   8   8        2.46        6.90     23.61 o 
 -10   8   8       47.52       81.15     17.55 o 
  -9   8   8       45.35       38.92     13.75 o 
  -8   8   8        3.00       -7.77     12.05 o 
  -7   8   8       40.05       42.12     10.85 o 
  -6   8   8      227.94      263.24     12.91 o 
  -5   8   8      620.63      653.11     14.56 o 
  -4   8   8      975.61      962.98     15.67 o 
  -3   8   8       19.94       14.41      4.76 o 
  -2   8   8        2.77       -3.91      4.42 o 
  -1   8   8      552.39      568.42     15.61 o 
   0   8   8      467.28      434.24     13.85 o 
   1   8   8     1335.03     1302.28     34.40 o 
   2   8   8      456.04      431.30     17.75 o 
   3   8   8      407.42      435.86     17.52 o 
   4   8   8      607.83      599.55     25.93 o 
   5   8   8       74.01       61.62     17.33 o 
   6   8   8        0.01       -0.58     14.03 o 
   7   8   8        3.15        6.16     15.06 o 
   8   8   8        6.50      -20.12     15.49 o 
   9   8   8       15.45       13.35     16.35 o 
 -11   9   8        0.53      -17.10     21.98 o 
 -10   9   8       75.66      107.68     31.35 o 
  -9   9   8        4.99      -11.75     13.38 o 
  -8   9   8       51.38       37.80     13.46 o 
  -7   9   8      108.96      119.69     13.81 o 
  -6   9   8      383.75      423.50     15.67 o 
  -5   9   8       97.30      102.16      7.78 o 
  -4   9   8        0.06       -8.22      5.48 o 
  -3   9   8        4.65       -0.93      4.84 o 
  -2   9   8        5.69        6.20      4.82 o 
  -1   9   8      554.14      567.12     12.25 o 
   0   9   8      170.82      151.63     11.38 o 
   1   9   8       21.79        8.00      7.65 o 
   2   9   8      240.93      231.18     14.20 o 
   3   9   8      995.57      877.91     31.62 o 
   4   9   8      687.95      678.31     28.32 o 
   5   9   8       14.76       -7.26     13.56 o 
   6   9   8      567.76      576.43     30.90 o 
   7   9   8      132.62      163.72     24.00 o 
   8   9   8        1.69      -13.64     21.73 o 
 -10  10   8       29.28       65.13     26.05 o 
  -9  10   8       23.92       23.85     14.85 o 
  -8  10   8      179.18      215.13     17.37 o 
  -7  10   8      884.45     1000.75     28.80 o 
  -6  10   8       16.29       27.93      8.84 o 
  -5  10   8       59.55       52.25      7.66 o 
  -4  10   8        9.43        0.66      6.73 o 
  -3  10   8      242.06      241.17      9.52 o 
  -2  10   8       70.30       75.20      6.66 o 
  -1  10   8        7.54        3.05      6.05 o 
   0  10   8      391.79      348.29     15.96 o 
   1  10   8      103.69      111.92     11.28 o 
   2  10   8      482.67      416.55     22.69 o 
   3  10   8      405.57      381.03     23.38 o 
   4  10   8      108.78      100.44     16.66 o 
   5  10   8      460.13      422.68     24.85 o 
   6  10   8       92.37       79.66     17.65 o 
   7  10   8       17.05       25.05     16.44 o 
   8  10   8       43.67       59.67     18.83 o 
 -10  11   8       70.19       87.45     24.22 o 
  -9  11   8        1.26       25.33     21.07 o 
  -8  11   8       81.44       92.36     16.77 o 
  -7  11   8      224.46      286.90     17.78 o 
  -6  11   8        6.18       10.44     11.93 o 
  -5  11   8      203.07      229.98     16.02 o 
  -4  11   8       34.80       23.23      8.68 o 
  -3  11   8        1.75       -1.98      6.15 o 
  -2  11   8      129.17      127.77      8.24 o 
  -1  11   8      482.26      464.44     15.00 o 
   0  11   8      180.24      173.82     16.78 o 
   1  11   8       98.95       88.29     15.15 o 
   2  11   8      324.14      334.00     22.16 o 
   3  11   8      321.77      312.58     22.21 o 
   4  11   8        5.04       -1.93     14.77 o 
   5  11   8       16.00      -21.13     14.36 o 
   6  11   8        6.96      -14.77     15.27 o 
   7  11   8       22.48       21.39     16.68 o 
   8  11   8        2.11      -19.38     15.88 o 
  -9  12   8        0.17      -17.46     19.58 o 
  -8  12   8       13.13       31.55     20.63 o 
  -7  12   8      183.35      228.08     17.33 o 
  -6  12   8       16.89       21.87     10.92 o 
  -5  12   8       41.31       24.66      8.70 o 
  -4  12   8        3.97       -9.15      8.98 o 
  -3  12   8      158.92      186.34     14.12 o 
  -2  12   8      629.30      579.73     20.16 o 
  -1  12   8       55.67       59.00     10.86 o 
   0  12   8      596.16      526.24     31.54 o 
   1  12   8       15.19       -7.30     13.64 o 
   2  12   8       19.44       31.61     14.98 o 
   3  12   8      767.93      731.74     31.30 o 
   4  12   8       73.93       64.93     17.11 o 
   5  12   8       49.70       27.12     15.74 o 
   6  12   8       52.71       55.90     17.90 o 
   7  12   8       15.71       -5.60     16.87 o 
  -9  13   8       10.71       17.20     22.09 o 
  -8  13   8       10.16        7.99     19.58 o 
  -7  13   8       18.76       19.51     21.58 o 
  -6  13   8        8.12       15.33     11.21 o 
  -5  13   8        3.16      -12.90      8.60 o 
  -4  13   8        2.14       -5.41      9.41 o 
  -3  13   8        0.09      -17.27     14.15 o 
  -2  13   8       14.40       -4.06     13.77 o 
  -1  13   8       25.10       13.98     14.85 o 
   0  13   8        4.48        0.91     16.14 o 
   1  13   8        7.26      -14.19     13.52 o 
   2  13   8      207.11      188.96     23.24 o 
   3  13   8        1.07      -11.45     14.52 o 
   4  13   8        7.27        2.18     15.66 o 
   5  13   8       18.22        6.83     16.38 o 
   6  13   8        0.39      -18.69     16.05 o 
   7  13   8        7.54      -23.11     19.84 o 
  -8  14   8       25.22       17.48     21.07 o 
  -7  14   8       37.99       48.04     21.49 o 
  -6  14   8       76.85       80.79     18.05 o 
  -5  14   8       39.72       51.23     13.06 o 
  -4  14   8        7.34       -2.24     12.02 o 
  -3  14   8       17.14       -6.62     12.16 o 
  -2  14   8       11.79       36.66     15.33 o 
  -1  14   8       87.63      113.25     17.65 o 
   0  14   8      219.88      212.03     20.30 o 
   1  14   8       38.36       17.51     15.16 o 
   2  14   8        6.09      -21.35     14.23 o 
   3  14   8        3.80       -8.52     14.68 o 
   4  14   8       15.14       10.51     16.62 o 
   5  14   8        1.74       -7.87     16.36 o 
   6  14   8       43.04       23.42     21.26 o 
  -7  15   8        2.94       -1.16     19.71 o 
  -6  15   8      220.15      244.25     43.15 o 
  -5  15   8       42.25       29.65     23.01 o 
  -4  15   8        0.17      -17.68     14.59 o 
  -3  15   8       12.01      -10.18     12.58 o 
  -2  15   8        0.69        0.07     14.58 o 
  -1  15   8       27.01       37.30     16.06 o 
   0  15   8       11.62       20.04     15.97 o 
   1  15   8       68.57       61.42     17.02 o 
   2  15   8       15.35        1.01     15.89 o 
   3  15   8        1.21       -7.44     15.94 o 
   4  15   8       95.20      105.68     26.06 o 
   5  15   8       30.74       15.76     18.56 o 
  -6  16   8        1.80       46.41     35.82 o 
  -5  16   8        7.15       18.73     32.57 o 
  -4  16   8       21.82       18.81     16.75 o 
  -3  16   8        9.69       -9.79     16.04 o 
  -2  16   8        7.90       19.64     22.67 o 
  -1  16   8       20.88       37.57     16.41 o 
   0  16   8       12.68        2.59     19.99 o 
   1  16   8       40.93       25.25     17.02 o 
   2  16   8        5.51      -22.29     23.53 o 
   3  16   8       11.75      -12.36     23.64 o 
   4  16   8       76.61       86.87     19.90 o 
  -5  17   8        6.74       38.27     35.01 o 
  -4  17   8        1.40      -10.28     23.27 o 
  -3  17   8        0.72      -10.83     17.02 o 
  -2  17   8       37.93       59.98     22.94 o 
  -1  17   8        9.72       26.10     22.25 o 
   0  17   8        0.06      -10.64     17.45 o 
   1  17   8        1.39      -29.61     20.27 o 
   2  17   8        2.37      -13.27     16.51 o 
   3  17   8        0.07      -16.07     29.50 o 
  -3  18   8       29.11       71.73     19.75 o 
  -2  18   8        0.01        2.22     21.85 o 
  -1  18   8       20.80       31.40     38.27 o 
   0  18   8       24.51        4.71     23.42 o 
   1  18   8        0.13       13.15     17.55 o 
 -11   0   9       35.47       28.50     21.98 o 
  -9   0   9      884.53      880.13     51.29 o 
  -7   0   9      328.28      275.19     26.05 o 
  -5   0   9       56.12       37.82      8.50 o 
  -3   0   9      248.90      295.25     11.25 o 
  -1   0   9       72.66       37.95      6.40 o 
   1   0   9      637.05      713.91     19.31 o 
   3   0   9     3107.91     3144.42     73.88 o 
   5   0   9      120.91      147.53     14.85 o 
   7   0   9      175.06      127.58     22.42 o 
   9   0   9      166.39      165.05     25.00 o 
 -12   1   9       14.20       15.98     16.34 o 
 -11   1   9        7.22       -8.14     14.39 o 
 -10   1   9      496.93      530.38     29.36 o 
  -9   1   9      144.45      180.40     19.86 o 
  -8   1   9      109.47       93.11     14.67 o 
  -7   1   9       94.01       74.18     19.54 o 
  -6   1   9       73.63       43.74     10.04 o 
  -5   1   9      295.72      250.27     10.79 o 
  -4   1   9       52.31       24.63      5.52 o 
  -3   1   9      127.58      109.31      6.89 o 
  -2   1   9        2.81       -5.29      4.53 o 
  -1   1   9      169.69      173.82      7.45 o 
   0   1   9     1046.97     1098.95     18.99 o 
   1   1   9     1618.98     1822.93     37.27 o 
   2   1   9      194.77      242.50      9.36 o 
   3   1   9       42.60       70.82      7.19 o 
   4   1   9       27.97       28.49      7.43 o 
   5   1   9      220.66      198.27     12.26 o 
   6   1   9       94.83       76.52     11.30 o 
   7   1   9      140.49      102.40     13.33 o 
   8   1   9       30.81       32.39     14.11 o 
   9   1   9        5.46       -6.41     13.51 o 
  10   1   9        0.00      -21.50     14.34 o 
 -12   2   9        8.22       21.43     16.40 o 
 -11   2   9       18.97      -18.63     14.10 o 
 -10   2   9       45.79       59.32     16.40 o 
  -9   2   9      103.62      123.35     18.42 o 
  -8   2   9      100.93      100.38     15.54 o 
  -7   2   9       93.70      100.42      8.84 o 
  -6   2   9        5.55        5.27      5.35 o 
  -5   2   9     1437.70     1506.42     25.51 o 
  -4   2   9     2140.76     2182.64     33.04 o 
  -3   2   9     3256.59     3138.19     40.67 o 
  -2   2   9     1479.34     1477.22     22.67 o 
  -1   2   9      231.80      178.41      6.47 o 
   0   2   9      235.86      176.12      6.62 o 
   1   2   9      105.05      116.36      7.02 o 
   2   2   9     1025.08     1121.03     26.70 o 
   3   2   9      194.06      239.94     13.28 o 
   4   2   9        3.31       -8.71      5.81 o 
   5   2   9       23.78       19.74      8.99 o 
   6   2   9        0.04      -13.99      9.32 o 
   7   2   9      282.99      335.42     17.71 o 
   8   2   9        0.62       -5.93     11.49 o 
   9   2   9       33.29       19.47     14.50 o 
  10   2   9       16.59        1.49     19.55 o 
 -12   3   9       39.22       63.28     18.70 o 
 -11   3   9       11.28        3.74     14.94 o 
 -10   3   9        3.31        8.08     14.67 o 
  -9   3   9      407.51      419.26     26.19 o 
  -8   3   9       39.28       37.88     11.43 o 
  -7   3   9        5.52       -5.22      7.05 o 
  -6   3   9        5.39        2.64      5.50 o 
  -5   3   9       43.55       44.03      5.86 o 
  -4   3   9     2748.48     2870.04     40.33 o 
  -3   3   9     3418.16     3286.66     40.49 o 
  -2   3   9       93.28      144.14      5.05 o 
  -1   3   9       70.11       65.23      4.89 o 
   0   3   9     2700.34     2726.82     47.41 o 
   1   3   9      172.52      173.16     13.11 o 
   2   3   9        0.86       -5.20      5.41 o 
   3   3   9       59.13       56.85      7.20 o 
   4   3   9      192.59      210.54     11.20 o 
   5   3   9       98.66      109.99     10.82 o 
   6   3   9      176.89      188.33     17.14 o 
   7   3   9       39.77       11.50     10.90 o 
   8   3   9       23.22        0.44     14.37 o 
   9   3   9       27.86       29.96     15.62 o 
 -12   4   9        2.41        7.42     16.92 o 
 -11   4   9        2.43       -6.92     17.50 o 
 -10   4   9      250.47      297.10     23.31 o 
  -9   4   9      137.92      159.37     28.09 o 
  -8   4   9      295.62      271.48     15.70 o 
  -7   4   9       51.96       31.83      8.26 o 
  -6   4   9       16.57       15.64      6.23 o 
  -5   4   9      187.69      228.60      8.41 o 
  -4   4   9     1146.76     1194.58     19.63 o 
  -3   4   9      347.95      318.22     11.26 o 
  -2   4   9      874.90      859.77     13.69 o 
  -1   4   9      655.38      675.25     10.97 o 
   0   4   9     1520.50     1484.69     21.72 o 
   1   4   9       69.49       69.10      5.68 o 
   2   4   9        0.29       -6.90      4.60 o 
   3   4   9        0.06       -7.92      5.28 o 
   4   4   9      101.06       80.70     11.75 o 
   5   4   9        3.15       -0.74      8.99 o 
   6   4   9      500.00      504.75     19.25 o 
   7   4   9       21.92       10.26     14.38 o 
   8   4   9      233.07      201.05     19.58 o 
   9   4   9       13.46        3.67     14.86 o 
 -12   5   9       11.89        4.72     25.24 o 
 -11   5   9       13.90       14.46     15.82 o 
 -10   5   9      113.08      159.11     19.86 o 
  -9   5   9      921.92      956.25     52.11 o 
  -8   5   9       23.11       37.71     10.35 o 
  -7   5   9      625.74      624.21     17.81 o 
  -6   5   9       37.49       21.06      6.40 o 
  -5   5   9      274.42      265.16      9.01 o 
  -4   5   9        0.99        2.86      3.98 o 
  -3   5   9       92.11       79.13      5.05 o 
  -2   5   9        2.99       -3.46      4.75 o 
  -1   5   9      494.93      496.84      9.74 o 
   0   5   9      351.29      382.00      8.96 o 
   1   5   9     1149.28     1198.02     23.86 o 
   2   5   9      999.06     1070.43     20.08 o 
   3   5   9      375.86      370.64     10.99 o 
   4   5   9        2.01       -5.40      7.79 o 
   5   5   9       45.61       49.34     13.71 o 
   6   5   9      300.91      295.36     21.56 o 
   7   5   9       97.98      115.13     17.11 o 
   8   5   9       16.18        9.84     14.47 o 
   9   5   9       17.28       -1.02     18.69 o 
 -12   6   9        1.12      -12.38     16.34 o 
 -11   6   9       32.92       45.91     17.55 o 
 -10   6   9      270.14      302.63     24.18 o 
  -9   6   9       38.57       46.90     14.58 o 
  -8   6   9      397.01      454.74     17.34 o 
  -7   6   9       76.11       70.28      9.86 o 
  -6   6   9       28.33       20.25      6.35 o 
  -5   6   9       69.93       68.93      6.63 o 
  -4   6   9       36.78       40.82      4.56 o 
  -3   6   9      837.07      858.47     14.32 o 
  -2   6   9       72.15       86.83      5.16 o 
  -1   6   9      339.39      365.48      8.55 o 
   0   6   9      896.66      946.36     16.14 o 
   1   6   9     1405.24     1420.68     24.22 o 
   2   6   9      184.90      193.80      9.55 o 
   3   6   9      798.23      805.88     19.18 o 
   4   6   9       15.30        1.83     11.52 o 
   5   6   9        2.08      -17.85     11.90 o 
   6   6   9       90.98      101.07     16.95 o 
   7   6   9       31.52       38.54     14.60 o 
   8   6   9      220.82      233.13     20.47 o 
   9   6   9       48.54       57.32     17.45 o 
 -11   7   9       16.15       29.91     17.24 o 
 -10   7   9        0.15      -21.03     32.16 o 
  -9   7   9       22.95        2.24     13.60 o 
  -8   7   9       59.20       65.80     17.12 o 
  -7   7   9        3.64       -4.55      8.17 o 
  -6   7   9       35.58       43.02      8.32 o 
  -5   7   9       70.37       61.58      5.74 o 
  -4   7   9      129.46      122.05      6.30 o 
  -3   7   9      393.74      417.13      9.71 o 
  -2   7   9      879.73      825.26     15.58 o 
  -1   7   9      229.77      239.04      8.38 o 
   0   7   9        8.64        2.08      4.82 o 
   1   7   9     1527.36     1688.39     42.78 o 
   2   7   9        0.22        2.16      7.73 o 
   3   7   9      137.38      117.26     14.93 o 
   4   7   9      386.54      368.41     21.61 o 
   5   7   9      558.56      563.45     26.85 o 
   6   7   9      182.78      184.25     19.57 o 
   7   7   9      420.72      418.82     25.80 o 
   8   7   9        3.04      -17.41     14.26 o 
   9   7   9       34.74       67.50     21.39 o 
 -11   8   9        7.47      -15.47     16.12 o 
 -10   8   9       48.39       21.22     21.98 o 
  -9   8   9       13.19       -8.59     12.46 o 
  -8   8   9      150.37      173.23     16.22 o 
  -7   8   9      545.41      566.16     18.32 o 
  -6   8   9      528.05      534.94     15.51 o 
  -5   8   9      114.87      133.48      7.92 o 
  -4   8   9       98.84      115.72      7.31 o 
  -3   8   9      361.77      383.33      9.76 o 
  -2   8   9      194.54      222.54      7.67 o 
  -1   8   9      535.64      602.31     14.26 o 
   0   8   9      501.44      521.19     15.51 o 
   1   8   9       67.31       70.75     11.75 o 
   2   8   9        1.19       -3.10      8.31 o 
   3   8   9       18.47       43.59     13.54 o 
   4   8   9      129.07      113.11     16.29 o 
   5   8   9        2.53      -20.06     13.37 o 
   6   8   9      312.33      285.26     22.20 o 
   7   8   9        9.99       14.58     15.73 o 
   8   8   9        3.55      -20.80     13.86 o 
 -11   9   9        1.70        2.77     16.98 o 
 -10   9   9       62.96       75.62     23.20 o 
  -9   9   9        4.54      -13.58     12.66 o 
  -8   9   9      153.36      176.16     16.26 o 
  -7   9   9       68.91      109.46     13.85 o 
  -6   9   9       25.62       34.50      8.80 o 
  -5   9   9      270.03      286.27     10.80 o 
  -4   9   9       37.14       28.27      6.23 o 
  -3   9   9      221.33      235.66      9.08 o 
  -2   9   9      695.17      724.15     13.88 o 
  -1   9   9       60.77       89.27      7.30 o 
   0   9   9     1199.32     1279.29     27.41 o 
   1   9   9      236.64      252.80     14.54 o 
   2   9   9      217.07      288.63     19.88 o 
   3   9   9      497.52      510.46     24.89 o 
   4   9   9       20.87       -9.89     13.63 o 
   5   9   9       17.46        3.54     14.71 o 
   6   9   9       40.07        7.54     16.65 o 
   7   9   9       57.47       52.54     17.30 o 
   8   9   9        0.65      -15.18     15.62 o 
 -10  10   9        2.93        6.51     16.70 o 
  -9  10   9        4.28       -2.26     13.81 o 
  -8  10   9      293.05      329.04     19.32 o 
  -7  10   9        3.91       14.85     12.23 o 
  -6  10   9      209.64      254.10     17.50 o 
  -5  10   9        6.40       -8.87      6.72 o 
  -4  10   9      125.33      140.38      9.37 o 
  -3  10   9       28.34       22.16      6.11 o 
  -2  10   9        8.91        4.51      6.24 o 
  -1  10   9      134.77      183.74     13.98 o 
   0  10   9      237.15      228.43     17.82 o 
   1  10   9        5.38        1.24     12.96 o 
   2  10   9      399.16      383.84     23.27 o 
   3  10   9      273.24      267.04     20.63 o 
   4  10   9      196.48      173.28     18.86 o 
   5  10   9        0.51       -7.46     14.52 o 
   6  10   9      174.43      177.78     20.10 o 
   7  10   9       16.90        7.00     16.21 o 
   8  10   9        6.00       -0.25     17.14 o 
 -10  11   9        7.99      -13.84     25.24 o 
  -9  11   9       11.57        9.23     15.01 o 
  -8  11   9        1.49        7.62     13.01 o 
  -7  11   9       25.77       19.59     12.82 o 
  -6  11   9      380.72      377.88     16.95 o 
  -5  11   9        0.08       -9.82      9.69 o 
  -4  11   9      432.40      427.70     14.06 o 
  -3  11   9        2.08       -8.61      6.73 o 
  -2  11   9      122.67      137.43     10.78 o 
  -1  11   9       20.55       16.07     13.53 o 
   0  11   9      183.42      207.56     20.71 o 
   1  11   9      233.64      220.59     19.57 o 
   2  11   9      545.72      450.68     25.58 o 
   3  11   9        8.40       16.72     15.41 o 
   4  11   9        0.15      -20.82     13.88 o 
   5  11   9        0.59      -14.48     14.44 o 
   6  11   9        6.46       -2.18     15.64 o 
   7  11   9       72.82       72.68     18.96 o 
  -9  12   9        4.88      -18.89     19.95 o 
  -8  12   9       43.48       43.50     21.49 o 
  -7  12   9       15.52       30.86     13.23 o 
  -6  12   9      176.63      186.25     15.94 o 
  -5  12   9        5.15        6.17      9.88 o 
  -4  12   9       37.37       42.88     10.21 o 
  -3  12   9       91.44       69.88     13.25 o 
  -2  12   9        1.18       -6.59      8.64 o 
  -1  12   9      156.43       98.58     16.92 o 
   0  12   9       11.79        1.17     14.28 o 
   1  12   9        4.15      -11.68     13.94 o 
   2  12   9      119.96      146.95     18.88 o 
   3  12   9       59.21       73.55     16.93 o 
   4  12   9        0.68      -17.58     14.76 o 
   5  12   9       81.80       49.84     17.03 o 
   6  12   9      126.02      105.12     19.51 o 
   7  12   9        0.60      -13.21     17.20 o 
  -9  13   9       16.24        5.98     21.71 o 
  -8  13   9        0.79       16.30     19.95 o 
  -7  13   9      238.22      251.79     26.21 o 
  -6  13   9      249.12      296.52     16.56 o 
  -5  13   9       52.42       40.79     11.02 o 
  -4  13   9        7.43      -14.20     11.45 o 
  -3  13   9      121.81      159.22     15.35 o 
  -2  13   9       42.83       19.95     12.99 o 
  -1  13   9        0.76        2.66     14.64 o 
   0  13   9        1.04      -15.21     14.21 o 
   1  13   9      120.93       95.53     17.84 o 
   2  13   9        0.43       -5.86     14.57 o 
   3  13   9       28.61       11.99     15.42 o 
   4  13   9        7.23       -4.97     25.35 o 
   5  13   9        3.62      -10.37     16.23 o 
   6  13   9        0.52      -25.18     16.78 o 
  -8  14   9        0.06       19.87     21.31 o 
  -7  14   9       75.63       75.22     21.31 o 
  -6  14   9       37.34       15.58     16.30 o 
  -5  14   9        5.29      -17.83     12.36 o 
  -4  14   9       66.73       83.35     14.49 o 
  -3  14   9       25.89       21.51     13.41 o 
  -2  14   9       82.71       66.05     15.20 o 
  -1  14   9        9.37       -4.04     15.06 o 
   0  14   9        1.14        2.76     15.50 o 
   1  14   9      104.12       79.70     17.39 o 
   2  14   9       41.43       32.38     16.65 o 
   3  14   9      254.50      263.11     23.32 o 
   4  14   9        0.67        3.60     16.65 o 
   5  14   9        5.72       -0.15     16.92 o 
  -7  15   9        0.09        3.74     20.31 o 
  -6  15   9        3.74       34.20     33.38 o 
  -5  15   9       23.59      -18.35     22.43 o 
  -4  15   9       15.23       27.62     13.81 o 
  -3  15   9        0.62        7.80     13.21 o 
  -2  15   9      171.19      185.54     18.11 o 
  -1  15   9       40.48       47.69     16.88 o 
   0  15   9        4.42        1.72     15.73 o 
   1  15   9        4.00        4.01     15.65 o 
   2  15   9       13.85       16.11     16.95 o 
   3  15   9       73.37       68.18     18.88 o 
   4  15   9        0.14       17.50     17.83 o 
   5  15   9       40.61       27.85     19.24 o 
  -6  16   9       54.28       60.25     35.82 o 
  -5  16   9       24.54       39.98     25.00 o 
  -4  16   9       21.90       14.68     31.35 o 
  -3  16   9        0.30       -1.65     13.68 o 
  -2  16   9      109.53      147.29     20.80 o 
  -1  16   9       37.80       39.27     16.94 o 
   0  16   9        1.38      -10.49     16.05 o 
   1  16   9        7.81        6.38     16.51 o 
   2  16   9       75.53       71.39     19.46 o 
   3  16   9        0.26       -5.11     17.34 o 
  -5  17   9       41.86       69.21     37.45 o 
  -4  17   9       15.67        2.90     23.89 o 
  -3  17   9        4.51       20.24     20.75 o 
  -2  17   9        5.75       23.37     18.62 o 
  -1  17   9        1.16       -2.79     16.53 o 
   0  17   9        1.78       -7.58     16.57 o 
   1  17   9       15.15       13.72     17.71 o 
   2  17   9        2.44        1.62     18.81 o 
  -1  18   9        7.27       28.54     24.46 o 
 -12   0  10        9.71       29.31     23.61 o 
 -10   0  10      417.62      448.61     39.08 o 
  -8   0  10       38.78       11.40     18.73 o 
  -6   0  10      173.42      148.19     16.87 o 
  -4   0  10      114.37       83.36     14.87 o 
  -2   0  10      167.51      179.85     14.95 o 
   0   0  10        0.86      -10.27      6.85 o 
   2   0  10       21.64       55.14     15.33 o 
   4   0  10       81.90      114.64     15.39 o 
   6   0  10     1637.95     1534.81     45.65 o 
   8   0  10       65.46       65.74     21.45 o 
 -12   1  10        7.16        4.89     15.82 o 
 -11   1  10        0.47       -6.88     14.10 o 
 -10   1  10      129.31      166.39     19.86 o 
  -9   1  10      561.54      589.42     29.65 o 
  -8   1  10      150.60      162.71     17.85 o 
  -7   1  10      365.22      349.67     20.62 o 
  -6   1  10      143.07      137.55     10.26 o 
  -5   1  10      208.44      177.13     12.70 o 
  -4   1  10     3558.72     3510.73     45.49 o 
  -3   1  10     1223.55     1361.83     19.81 o 
  -2   1  10     1108.81     1103.47     16.33 o 
  -1   1  10        5.45       -6.13      4.33 o 
   0   1  10     2155.73     2246.85     34.44 o 
   1   1  10     2696.04     2946.82     43.94 o 
   2   1  10      775.30      820.47     15.81 o 
   3   1  10     2494.11     2588.14     44.25 o 
   4   1  10       87.85       68.54      7.84 o 
   5   1  10        1.25      -12.13      8.08 o 
   6   1  10       18.04       -1.19     10.69 o 
   7   1  10      435.71      376.63     18.59 o 
   8   1  10       98.02       91.18     15.43 o 
   9   1  10       84.14       94.34     16.74 o 
 -12   2  10        0.69        8.76     16.58 o 
 -11   2  10        0.17      -19.78     13.78 o 
 -10   2  10        2.48        6.47     15.25 o 
  -9   2  10      610.17      639.08     31.09 o 
  -8   2  10     1481.56     1397.51     50.48 o 
  -7   2  10      796.21      764.66     21.73 o 
  -6   2  10     1010.09      961.34     22.76 o 
  -5   2  10     1787.62     1715.29     29.74 o 
  -4   2  10        4.83       -5.38      4.97 o 
  -3   2  10     2113.22     1925.28     29.58 o 
  -2   2  10      443.93      446.07     10.88 o 
  -1   2  10      605.36      673.85     13.25 o 
   0   2  10      708.30      630.19     12.74 o 
   1   2  10     1203.62     1170.22     24.46 o 
   2   2  10      168.73      206.63     10.07 o 
   3   2  10       53.56       40.86      7.13 o 
   4   2  10        0.02      -12.11      8.07 o 
   5   2  10      170.99      176.72     12.56 o 
   6   2  10       62.44       42.09     11.79 o 
   7   2  10       16.77      -12.43     11.06 o 
   8   2  10       39.08       15.01     12.10 o 
   9   2  10       13.23      -19.56     17.73 o 
 -12   3  10       12.32        3.14     25.24 o 
 -11   3  10       15.91       23.70     15.51 o 
 -10   3  10        0.15        5.03     14.67 o 
  -9   3  10      651.26      684.91     31.95 o 
  -8   3  10      393.47      385.78     18.16 o 
  -7   3  10       58.53       76.27      8.91 o 
  -6   3  10     1047.34      943.09     18.94 o 
  -5   3  10     1156.23     1186.34     19.97 o 
  -4   3  10      361.90      327.71     10.32 o 
  -3   3  10     2831.63     3055.22     40.71 o 
  -2   3  10     1054.15     1094.34     16.11 o 
  -1   3  10      912.28      878.08     14.85 o 
   0   3  10      383.27      385.36     11.97 o 
   1   3  10      478.14      516.01     11.73 o 
   2   3  10      515.75      488.18     14.14 o 
   3   3  10       58.09       67.67      8.00 o 
   4   3  10      141.42      143.89      9.73 o 
   5   3  10       42.48       46.29     10.20 o 
   6   3  10      121.22       94.41     15.80 o 
   7   3  10       38.04        0.98      8.46 o 
   8   3  10       41.07       35.30     15.41 o 
   9   3  10       94.23       99.79     18.20 o 
 -12   4  10        0.14        4.52     16.67 o 
 -11   4  10       39.85       58.29     16.92 o 
 -10   4  10        7.77       10.76     14.94 o 
  -9   4  10      138.54      175.89     21.58 o 
  -8   4  10      117.85      134.04     13.75 o 
  -7   4  10       67.09       66.17      9.00 o 
  -6   4  10      138.14      111.16      7.90 o 
  -5   4  10       40.03       52.30      5.86 o 
  -4   4  10      135.01      132.05      8.92 o 
  -3   4  10      492.66      422.00     11.29 o 
  -2   4  10     1424.88     1459.10     20.07 o 
  -1   4  10      137.35      126.75      7.39 o 
   0   4  10      671.38      633.32     21.72 o 
   1   4  10       73.50       66.74      7.34 o 
   2   4  10       12.34       21.09      7.42 o 
   3   4  10        7.77       -2.35      5.54 o 
   4   4  10      246.85      250.61     13.91 o 
   5   4  10      164.15      179.63     13.16 o 
   6   4  10      149.03      119.82     16.48 o 
   7   4  10       46.10       37.76     15.21 o 
   8   4  10       24.41        9.51     14.64 o 
   9   4  10        0.91      -22.36     14.91 o 
 -12   5  10       18.41        4.79     16.98 o 
 -11   5  10        1.07       16.54     15.76 o 
 -10   5  10       67.79       96.88     19.54 o 
  -9   5  10       23.13       31.56     14.48 o 
  -8   5  10      148.44      217.75     14.80 o 
  -7   5  10       41.71       59.16      9.24 o 
  -6   5  10      233.56      212.85     12.42 o 
  -5   5  10       10.00       -4.90      5.63 o 
  -4   5  10      482.54      521.45     11.19 o 
  -3   5  10      188.31      187.50      7.38 o 
  -2   5  10      395.54      420.36      9.06 o 
  -1   5  10      877.69      904.03     14.70 o 
   0   5  10      868.44     1015.82     16.20 o 
   1   5  10      126.33      150.41      7.72 o 
   2   5  10     2705.62     2978.17     46.90 o 
   3   5  10      334.96      294.89     12.15 o 
   4   5  10      240.03      274.87     14.59 o 
   5   5  10      307.79      303.25     20.78 o 
   6   5  10      280.63      310.93     20.90 o 
   7   5  10       28.53        5.16     14.37 o 
   8   5  10       18.26       -0.16     14.71 o 
   9   5  10       12.71       -1.25     15.77 o 
 -11   6  10        0.23       -5.30     15.25 o 
 -10   6  10      351.30      405.60     26.77 o 
  -9   6  10        0.16        3.87     21.06 o 
  -8   6  10      472.92      508.92     20.88 o 
  -7   6  10      174.01      199.09     12.28 o 
  -6   6  10        0.16       -1.98      6.79 o 
  -5   6  10        2.66       -1.32      6.10 o 
  -4   6  10      176.66      177.12      6.55 o 
  -3   6  10      391.46      364.75     10.01 o 
  -2   6  10        4.41        7.68      6.15 o 
  -1   6  10      453.38      455.27     10.82 o 
   0   6  10       54.13       61.79      6.56 o 
   1   6  10        7.94        0.79      6.19 o 
   2   6  10      264.74      296.57     12.00 o 
   3   6  10      348.26      331.72     19.32 o 
   4   6  10      105.99       89.23     20.61 o 
   5   6  10      113.99      128.01     17.40 o 
   6   6  10        0.12      -19.11     14.47 o 
   7   6  10       54.97       62.66     16.45 o 
   8   6  10      133.55      182.82     25.27 o 
   9   6  10        5.13        5.21     18.90 o 
 -11   7  10        7.35        8.57     16.98 o 
 -10   7  10       26.45       51.61     16.98 o 
  -9   7  10        0.41      -18.88     12.59 o 
  -8   7  10      172.00      209.81     16.11 o 
  -7   7  10      624.61      605.93     20.39 o 
  -6   7  10      242.26      265.42     11.84 o 
  -5   7  10       36.67       30.16      9.71 o 
  -4   7  10      923.47      949.14     15.34 o 
  -3   7  10       91.49       96.10      6.79 o 
  -2   7  10        0.00        8.92      4.99 o 
  -1   7  10      167.33      187.28      9.55 o 
   0   7  10     1672.02     1771.98     33.17 o 
   1   7  10      400.90      442.29     13.61 o 
   2   7  10      186.85      174.68     19.85 o 
   3   7  10      809.98      750.09     28.90 o 
   4   7  10        1.54      -18.38     12.78 o 
   5   7  10      566.01      637.37     28.64 o 
   6   7  10       28.12       17.79     15.28 o 
   7   7  10      153.24      181.01     24.31 o 
   8   7  10        7.26        0.76     14.89 o 
 -11   8  10        6.79      -20.30     19.95 o 
 -10   8  10       64.20       60.66     17.85 o 
  -9   8  10        1.20       -0.83     13.81 o 
  -8   8  10       58.66       61.64     12.07 o 
  -7   8  10      439.75      460.85     19.53 o 
  -6   8  10       62.90       63.16      9.02 o 
  -5   8  10      214.24      230.54     10.78 o 
  -4   8  10        3.90       15.93      5.76 o 
  -3   8  10       61.62       44.05      5.55 o 
  -2   8  10     3100.07     3059.75     52.24 o 
  -1   8  10        8.68       12.69      9.18 o 
   0   8  10      322.43      313.77     10.78 o 
   1   8  10      467.05      445.30     21.97 o 
   2   8  10     1294.69     1336.92     51.25 o 
   3   8  10       31.55       14.09     13.63 o 
   4   8  10       99.95      102.86     16.80 o 
   5   8  10      215.85      248.75     21.25 o 
   6   8  10        0.09        4.85     15.27 o 
   7   8  10       22.94       21.30     16.59 o 
   8   8  10        7.99      -24.26     16.17 o 
 -11   9  10       14.12        2.99     18.13 o 
 -10   9  10       66.79       72.87     19.00 o 
  -9   9  10        0.06      -20.86     13.93 o 
  -8   9  10      370.85      422.98     20.65 o 
  -7   9  10       28.97       51.98     12.51 o 
  -6   9  10      125.41      138.33     12.54 o 
  -5   9  10        0.01       12.25      7.84 o 
  -4   9  10       58.97       64.82      7.77 o 
  -3   9  10        5.70        2.93      6.20 o 
  -2   9  10       17.68       25.41      6.89 o 
  -1   9  10        4.48        1.26      8.26 o 
   0   9  10      601.25      644.16     26.22 o 
   1   9  10      502.07      565.40     25.12 o 
   2   9  10      156.92      150.90     17.45 o 
   3   9  10      150.64      130.16     17.34 o 
   4   9  10      134.58      148.65     18.18 o 
   5   9  10       85.49       71.24     17.03 o 
   6   9  10      101.38       97.78     17.92 o 
   7   9  10       20.60       28.63     16.97 o 
   8   9  10       10.63       -7.11     16.85 o 
 -10  10  10        2.10        5.63     17.24 o 
  -9  10  10       82.04       98.88     15.50 o 
  -8  10  10        3.06        6.00     16.33 o 
  -7  10  10        0.32        0.50     15.75 o 
  -6  10  10        3.51       -7.31      9.71 o 
  -5  10  10       22.01        4.54      7.85 o 
  -4  10  10      304.64      288.15     11.58 o 
  -3  10  10       15.21       22.24      8.39 o 
  -2  10  10       39.75       16.67      8.52 o 
  -1  10  10       85.93       73.59     14.21 o 
   0  10  10        0.02       -8.23     18.21 o 
   1  10  10       70.13       46.58     16.85 o 
   2  10  10      371.80      392.88     23.98 o 
   3  10  10      179.72      181.76     18.99 o 
   4  10  10        0.23      -20.34     13.56 o 
   5  10  10        0.86        6.07     14.96 o 
   6  10  10        1.63      -14.59     18.22 o 
   7  10  10       24.42       18.14     21.93 o 
 -10  11  10        7.25       18.73     26.87 o 
  -9  11  10       42.09       60.84     16.59 o 
  -8  11  10      205.07      222.60     17.99 o 
  -7  11  10      427.20      523.77     21.96 o 
  -6  11  10      125.76       99.62     12.14 o 
  -5  11  10      101.48      107.20     11.89 o 
  -4  11  10      162.60      195.58     19.35 o 
  -3  11  10       75.36       65.13      8.29 o 
  -2  11  10       44.48       30.43      8.54 o 
  -1  11  10      705.27      764.48     30.20 o 
   0  11  10       32.97        8.71     14.36 o 
   1  11  10      193.12      243.64     20.30 o 
   2  11  10       75.39       90.52     17.62 o 
   3  11  10        4.74       -0.31     15.25 o 
   4  11  10        0.49      -16.81     14.49 o 
   5  11  10       24.72       24.77     16.60 o 
   6  11  10       55.18       48.59     17.77 o 
   7  11  10       37.00       19.70     17.59 o 
  -9  12  10        2.08       11.72     24.43 o 
  -8  12  10       12.29        8.24     14.69 o 
  -7  12  10        3.94       16.46     13.06 o 
  -6  12  10        7.69       13.25     11.05 o 
  -5  12  10        0.63       -8.39      9.93 o 
  -4  12  10       16.63       16.00      9.86 o 
  -3  12  10       94.02      118.49     14.62 o 
  -2  12  10       33.06       57.06     13.95 o 
  -1  12  10      713.10      750.29     30.99 o 
   0  12  10      207.27      201.63     19.79 o 
   1  12  10      337.55      296.76     30.22 o 
   2  12  10      129.78      110.50     18.38 o 
   3  12  10      305.87      342.43     24.52 o 
   4  12  10        9.06      -13.48     15.23 o 
   5  12  10      182.98      177.22     21.63 o 
   6  12  10        1.11      -27.68     19.00 o 
  -8  13  10        1.16       -3.88     20.13 o 
  -7  13  10        0.09        8.16     13.57 o 
  -6  13  10       64.53       68.30     12.77 o 
  -5  13  10       15.50       -8.10     10.61 o 
  -4  13  10      101.40       77.59     14.14 o 
  -3  13  10       90.70      108.84     15.20 o 
  -2  13  10       75.34      100.76     15.38 o 
  -1  13  10       23.27       19.48     15.78 o 
   0  13  10      162.54      192.81     20.30 o 
   1  13  10       25.99       15.11     15.74 o 
   2  13  10        4.89       -5.91     15.16 o 
   3  13  10        4.37      -17.81     15.01 o 
   4  13  10      104.77       68.17     18.83 o 
   5  13  10        4.21      -19.36     19.15 o 
   6  13  10       18.68       17.74     18.36 o 
  -8  14  10        0.43      -18.63     19.95 o 
  -7  14  10        6.01      -17.00     24.83 o 
  -6  14  10        3.39       -7.02     13.20 o 
  -5  14  10        6.71       15.31     13.50 o 
  -4  14  10       26.35        8.79     16.38 o 
  -3  14  10      290.91      297.11     23.31 o 
  -2  14  10       45.39      100.64     16.38 o 
  -1  14  10      235.63      215.97     29.41 o 
   0  14  10        3.32       -3.70     15.96 o 
   1  14  10       14.35        5.20     16.30 o 
   2  14  10       11.61       -3.31     15.98 o 
   3  14  10        5.66      -20.51     15.94 o 
   4  14  10        0.01       11.37     17.17 o 
   5  14  10       88.06       72.41     19.91 o 
  -7  15  10       48.69       70.02     35.82 o 
  -6  15  10        8.68      -14.03     23.01 o 
  -5  15  10        0.44       12.67     17.35 o 
  -4  15  10       49.49       46.93     18.23 o 
  -3  15  10        2.11        7.76     13.93 o 
  -2  15  10        7.06        8.35     14.47 o 
  -1  15  10       11.33       -5.92     16.17 o 
   0  15  10       35.56       58.21     17.99 o 
   1  15  10       67.10       73.57     18.90 o 
   2  15  10      101.08       99.86     19.85 o 
   3  15  10       16.88        6.15     23.31 o 
   4  15  10        0.02      -24.84     18.52 o 
  -6  16  10       16.87       29.31     34.20 o 
  -5  16  10       24.96       16.18     29.31 o 
  -4  16  10       12.02      -25.55     21.85 o 
  -3  16  10        5.16        4.36     14.92 o 
  -2  16  10       98.19      141.32     18.04 o 
  -1  16  10       29.29       17.18     17.46 o 
   0  16  10       62.34       65.82     18.86 o 
   1  16  10        5.58        7.30     17.59 o 
   2  16  10       18.24       25.03     18.01 o 
   3  16  10       60.66       64.05     19.96 o 
  -4  17  10        6.88      -14.06     23.31 o 
  -3  17  10       10.42       11.81     24.18 o 
  -2  17  10       52.16       41.29     16.19 o 
  -1  17  10        5.06       -2.27     16.84 o 
   0  17  10       37.37       54.59     18.88 o 
   1  17  10        0.22       -1.90     17.25 o 
 -11   0  11        0.01      -25.24     18.73 o 
  -9   0  11        0.30      -15.47     17.91 o 
  -7   0  11      291.80      262.17     26.05 o 
  -5   0  11      547.36      466.77     17.79 o 
  -3   0  11      433.16      453.91     24.56 o 
  -1   0  11      184.27      151.99     11.10 o 
   1   0  11      309.07      275.06     15.04 o 
   3   0  11     1935.57     1896.51     49.92 o 
   5   0  11      203.16      203.72     17.97 o 
   7   0  11      600.73      553.24     33.44 o 
   9   0  11      255.76      315.53     30.55 o 
 -12   1  11        2.75       -5.27     15.82 o 
 -11   1  11        7.68        1.20     14.60 o 
 -10   1  11       19.27        6.51     14.94 o 
  -9   1  11       62.22       78.70     16.40 o 
  -8   1  11     1017.93      967.70     36.85 o 
  -7   1  11       34.15       54.57     21.49 o 
  -6   1  11      329.11      295.33      9.89 o 
  -5   1  11      256.39      244.06     12.24 o 
  -4   1  11       38.43       34.42      6.47 o 
  -3   1  11      833.07      733.75     12.16 o 
  -2   1  11     3008.90     2965.31     40.93 o 
  -1   1  11     1568.94     1499.10     25.25 o 
   0   1  11       10.93        8.83      5.76 o 
   1   1  11        0.43       -4.94      7.92 o 
   2   1  11      735.71      793.45     19.49 o 
   3   1  11      117.39      108.99      8.29 o 
   4   1  11      318.37      312.49     12.01 o 
   5   1  11        0.28      -12.34      9.24 o 
   6   1  11      380.30      373.74     17.98 o 
   7   1  11        1.84       -3.24     10.97 o 
   8   1  11       10.46       -4.76     13.34 o 
   9   1  11        7.23        8.35     18.54 o 
 -12   2  11        5.43       -7.88     16.40 o 
 -11   2  11       18.01        8.29     15.51 o 
 -10   2  11       23.35       25.73     16.28 o 
  -9   2  11      491.77      446.04     37.45 o 
  -8   2  11      822.85      731.33     25.36 o 
  -7   2  11      491.79      484.66     17.78 o 
  -6   2  11        8.83       10.79      5.77 o 
  -5   2  11       31.68       26.25      4.47 o 
  -4   2  11        0.97       -6.99      4.66 o 
  -3   2  11      145.80      160.58      6.74 o 
  -2   2  11      677.63      646.40     19.04 o 
  -1   2  11      886.44      940.68     17.19 o 
   0   2  11      430.07      486.36     11.29 o 
   1   2  11       51.33       55.79      7.99 o 
   2   2  11      603.67      611.46     15.46 o 
   3   2  11      122.76      172.06     11.61 o 
   4   2  11       53.98       41.15      9.34 o 
   5   2  11       13.81        0.34      9.79 o 
   6   2  11        0.70      -14.94      9.96 o 
   7   2  11      160.21      174.67     16.90 o 
   8   2  11       34.11       34.20     15.64 o 
   9   2  11       15.13        6.68     24.72 o 
 -12   3  11        6.66       24.55     17.24 o 
 -11   3  11        9.77       16.44     14.94 o 
 -10   3  11      126.48      106.60     23.61 o 
  -9   3  11       75.98      105.10     17.55 o 
  -8   3  11        3.47       -1.03     10.51 o 
  -7   3  11        0.04      -10.95      8.63 o 
  -6   3  11      532.11      512.72     13.10 o 
  -5   3  11       17.71       14.60      5.21 o 
  -4   3  11      169.70      184.97      8.09 o 
  -3   3  11      122.01       85.28      8.18 o 
  -2   3  11      197.73      207.33      7.52 o 
  -1   3  11     1434.76     1402.58     21.33 o 
   0   3  11       84.07       51.15      5.21 o 
   1   3  11        0.26       -6.40      4.27 o 
   2   3  11       54.75       50.53      9.52 o 
   3   3  11       60.05       61.25      8.14 o 
   4   3  11        3.93       -9.54      9.44 o 
   5   3  11       67.72       50.06     11.06 o 
   6   3  11      121.72       81.05     15.75 o 
   7   3  11        2.60      -18.79     13.14 o 
   8   3  11       93.25       91.93     17.52 o 
   9   3  11       13.24       -9.61     15.71 o 
 -12   4  11        6.66        1.26     16.43 o 
 -11   4  11        8.55        7.61     14.94 o 
 -10   4  11        6.23        1.80     14.67 o 
  -9   4  11       67.18       93.47     39.49 o 
  -8   4  11       32.79       24.04     12.77 o 
  -7   4  11       36.05       30.10      9.72 o 
  -6   4  11       71.50       47.59      6.96 o 
  -5   4  11     1245.16     1207.84     20.60 o 
  -4   4  11     1776.28     1783.08     31.62 o 
  -3   4  11       81.81       90.22      7.94 o 
  -2   4  11       21.32        9.50      3.80 o 
  -1   4  11       64.48      108.02      7.66 o 
   0   4  11      263.74      266.72      9.74 o 
   1   4  11       58.66       65.35      6.14 o 
   2   4  11      219.94      194.18      9.27 o 
   3   4  11       66.29       87.00     13.91 o 
   4   4  11      904.30      925.55     26.06 o 
   5   4  11        4.16      -14.13      9.42 o 
   6   4  11       28.62       17.53     13.95 o 
   7   4  11       24.79       -3.55     13.94 o 
   8   4  11       46.40       34.60     17.51 o 
   9   4  11      141.42      179.14     21.01 o 
 -12   5  11        0.80       -0.87     17.50 o 
 -11   5  11        4.84      -10.14     15.18 o 
 -10   5  11       25.46       34.04     16.09 o 
  -9   5  11      301.60      281.35     25.63 o 
  -8   5  11      106.19       99.20     15.12 o 
  -7   5  11      633.63      623.95     18.16 o 
  -6   5  11       26.73       37.53     10.37 o 
  -5   5  11      213.81      233.14      9.37 o 
  -4   5  11        1.15        5.89      4.67 o 
  -3   5  11        0.96       -6.16      4.59 o 
  -2   5  11      417.90      399.54      9.93 o 
  -1   5  11       29.30       30.01      5.15 o 
   0   5  11      221.60      212.54      7.85 o 
   1   5  11      449.80      477.50     17.05 o 
   2   5  11      948.00      920.00     19.13 o 
   3   5  11       31.35        8.38      9.08 o 
   4   5  11      119.47      112.24     16.06 o 
   5   5  11       23.48        0.33     13.91 o 
   6   5  11      116.52      104.82     16.66 o 
   7   5  11       63.31       68.41     15.97 o 
   8   5  11       42.36       27.89     25.74 o 
 -11   6  11       15.37       11.78     16.40 o 
 -10   6  11        0.60       15.65     18.32 o 
  -9   6  11        0.79      -15.77     18.54 o 
  -8   6  11      643.60      624.20     26.29 o 
  -7   6  11       28.92       31.38      9.73 o 
  -6   6  11      170.96      154.94     10.96 o 
  -5   6  11      467.16      468.07     13.02 o 
  -4   6  11      886.20      871.89     15.68 o 
  -3   6  11       33.83       19.37      5.13 o 
  -2   6  11       34.27       24.77      6.58 o 
  -1   6  11       19.97       14.44      5.59 o 
   0   6  11      116.56       91.19      6.69 o 
   1   6  11     1439.73     1329.43     23.95 o 
   2   6  11       23.81       23.42      8.93 o 
   3   6  11     1087.61     1066.84     35.26 o 
   4   6  11      206.82      178.99     17.66 o 
   5   6  11       49.52       57.73     16.08 o 
   6   6  11      132.80      116.53     17.88 o 
   7   6  11       91.89      107.68     17.26 o 
   8   6  11        0.53      -22.47     14.98 o 
 -11   7  11       43.50       54.57     18.97 o 
 -10   7  11        2.81        5.89     14.28 o 
  -9   7  11        6.92        0.50     13.48 o 
  -8   7  11      152.78      158.08     17.00 o 
  -7   7  11       52.56       49.54     12.08 o 
  -6   7  11      396.07      411.40     15.21 o 
  -5   7  11      149.80      145.95      9.28 o 
  -4   7  11     1749.69     1784.06     30.57 o 
  -3   7  11      226.22      227.65      9.28 o 
  -2   7  11      923.88      946.91     17.85 o 
  -1   7  11      197.23      206.68      8.80 o 
   0   7  11      576.05      585.03     15.95 o 
   1   7  11     1018.35      996.58     32.71 o 
   2   7  11      130.64      116.99     16.11 o 
   3   7  11       27.97        2.91     19.88 o 
   4   7  11       77.73       81.58     16.11 o 
   5   7  11      886.57      890.19     34.52 o 
   6   7  11       98.94       91.25     17.72 o 
   7   7  11       20.18       -3.54     14.71 o 
   8   7  11       56.92       47.02     17.68 o 
 -11   8  11       27.47       27.14     18.13 o 
 -10   8  11       15.46       -7.99     20.31 o 
  -9   8  11       32.59       41.32     15.46 o 
  -8   8  11       35.33       25.32     13.51 o 
  -7   8  11       52.60       39.16     12.32 o 
  -6   8  11        3.01       -2.80      8.18 o 
  -5   8  11     1236.01     1255.36     27.23 o 
  -4   8  11      421.73      455.46     14.38 o 
  -3   8  11      325.03      350.49     14.27 o 
  -2   8  11       43.92       74.40      7.56 o 
  -1   8  11        1.74      -10.10      6.74 o 
   0   8  11      122.30      140.31     15.64 o 
   1   8  11       80.26       63.06     21.77 o 
   2   8  11        2.10       -3.19     12.68 o 
   3   8  11       28.68        2.39     13.89 o 
   4   8  11        4.37       -6.10     13.63 o 
   5   8  11       12.61        9.44     14.94 o 
   6   8  11       10.79      -15.80     14.58 o 
   7   8  11        4.27      -22.69     15.13 o 
   8   8  11       27.18       42.42     18.00 o 
 -10   9  11        7.31       24.25     17.50 o 
  -9   9  11        1.72       11.61     14.97 o 
  -8   9  11        9.18       15.06     12.55 o 
  -7   9  11       76.28       89.38     13.57 o 
  -6   9  11       43.68       41.38     10.71 o 
  -5   9  11      401.53      411.63     13.76 o 
  -4   9  11        5.63        5.02      9.59 o 
  -3   9  11       97.76       94.36     10.54 o 
  -2   9  11      246.42      248.28     12.96 o 
  -1   9  11       59.93       69.25     12.84 o 
   0   9  11       10.55       16.57     13.05 o 
   1   9  11      300.42      273.15     19.94 o 
   2   9  11       13.98       27.87     14.70 o 
   3   9  11       70.52       65.48     16.13 o 
   4   9  11      358.52      311.98     22.63 o 
   5   9  11        1.67      -21.33     14.22 o 
   6   9  11       58.71       29.97     16.56 o 
   7   9  11        8.50       -1.53     15.98 o 
 -10  10  11       26.12       57.78     36.64 o 
  -9  10  11        8.75        6.37     15.07 o 
  -8  10  11       14.34       -9.85     12.67 o 
  -7  10  11       20.59       33.78     12.93 o 
  -6  10  11        0.48      -14.24      9.50 o 
  -5  10  11       45.01       22.47      9.81 o 
  -4  10  11       28.49       28.15      7.59 o 
  -3  10  11       30.18        5.32      6.66 o 
  -2  10  11        1.98      -16.75     11.17 o 
  -1  10  11      598.56      581.47     23.10 o 
   0  10  11       22.07        4.03     18.41 o 
   1  10  11      102.89       54.10     15.87 o 
   2  10  11      438.47      438.64     32.38 o 
   3  10  11       51.00       22.14     15.39 o 
   4  10  11       50.37       34.71     16.12 o 
   5  10  11        0.44      -19.40     15.02 o 
   6  10  11        0.05      -15.50     15.50 o 
   7  10  11       50.37       30.76     17.90 o 
  -9  11  11       54.78       62.39     19.23 o 
  -8  11  11       99.90      141.28     16.17 o 
  -7  11  11       92.14       97.76     15.08 o 
  -6  11  11      149.42      173.11     13.82 o 
  -5  11  11        5.60       -8.85      9.63 o 
  -4  11  11        1.80       -4.87     10.35 o 
  -3  11  11      356.63      372.90     14.76 o 
  -2  11  11       87.24       77.43     14.56 o 
  -1  11  11      231.33      272.09     21.91 o 
   0  11  11        2.40      -14.40     14.67 o 
   1  11  11       15.58      -21.47     14.31 o 
   2  11  11      260.25      311.24     23.45 o 
   3  11  11        2.98      -17.47     14.12 o 
   4  11  11      128.64       99.59     18.32 o 
   5  11  11        4.10       -5.66     15.97 o 
   6  11  11      142.54      140.92     29.19 o 
  -9  12  11        0.02        1.59     18.07 o 
  -8  12  11        0.00       -8.98     13.08 o 
  -7  12  11      113.34      143.35     16.15 o 
  -6  12  11       13.84       -9.03     11.42 o 
  -5  12  11       17.24      -10.20     12.50 o 
  -4  12  11      207.56      240.53     21.10 o 
  -3  12  11        0.42      -13.00     11.79 o 
  -2  12  11        7.51       -3.61     12.37 o 
  -1  12  11       48.12       68.31     16.49 o 
   0  12  11       28.34       -7.08     15.64 o 
   1  12  11       61.96       25.86     15.96 o 
   2  12  11        0.03      -21.79     14.69 o 
   3  12  11        6.22        4.54     15.80 o 
   4  12  11        5.21      -14.00     17.62 o 
   5  12  11        6.86       10.35     16.95 o 
   6  12  11        0.54       -6.69     18.00 o 
  -8  13  11        9.42       12.29     20.54 o 
  -7  13  11        6.11        5.31     13.62 o 
  -6  13  11       37.58       24.37     12.33 o 
  -5  13  11      101.95       74.07     14.92 o 
  -4  13  11        2.74      -22.97     15.32 o 
  -3  13  11      240.70      248.36     18.61 o 
  -2  13  11        4.35        0.88     13.46 o 
  -1  13  11      135.65      183.56     20.62 o 
   0  13  11        0.14       -4.19     15.45 o 
   1  13  11        0.95      -22.29     14.86 o 
   2  13  11        0.67        4.92     16.06 o 
   3  13  11       45.17       32.39     18.19 o 
   4  13  11       53.77       48.11     19.09 o 
   5  13  11        3.42       -2.85     17.82 o 
  -7  14  11        5.52      -14.34     16.75 o 
  -6  14  11        1.11       -7.89     13.17 o 
  -5  14  11       68.36       48.82     17.04 o 
  -4  14  11        0.19       -2.95     16.60 o 
  -3  14  11        2.13       27.11     14.37 o 
  -2  14  11        8.52       19.39     14.95 o 
  -1  14  11       18.59        1.94     16.63 o 
   0  14  11      171.13      180.25     21.20 o 
   1  14  11        1.03      -18.66     15.82 o 
   2  14  11        5.15        2.79     16.71 o 
   3  14  11       21.59        5.24     17.92 o 
   4  14  11       85.90       45.87     19.21 o 
  -6  15  11       27.38       22.80     24.00 o 
  -5  15  11        0.37      -10.85     13.53 o 
  -4  15  11        0.69       -3.95     16.97 o 
  -3  15  11       46.08       38.71     15.07 o 
  -2  15  11        0.31        5.35     14.36 o 
  -1  15  11       37.00        8.11     16.98 o 
   0  15  11       53.59       87.32     19.34 o 
   1  15  11        0.30      -18.10     16.94 o 
   2  15  11        4.13      -16.97     16.85 o 
   3  15  11        4.86       -1.74     29.20 o 
  -5  16  11        5.24       15.97     24.22 o 
  -4  16  11        6.53        1.64     17.36 o 
  -3  16  11       31.14       23.10     19.64 o 
  -2  16  11       59.24       89.83     16.95 o 
  -1  16  11       13.52        9.10     18.27 o 
   0  16  11       14.87       21.46     17.99 o 
   1  16  11        6.07      -20.62     17.03 o 
   2  16  11        3.99        6.88     20.04 o 
  -3  17  11        0.01       -2.84     23.58 o 
  -2  17  11        0.00        0.32     15.36 o 
  -1  17  11        4.22       -3.83     17.61 o 
   0  17  11        0.21       -0.16     17.75 o 
 -12   0  12        4.37        0.81     23.61 o 
 -10   0  12      119.66      106.66     25.24 o 
  -8   0  12      820.08      823.14     48.85 o 
  -6   0  12      376.45      363.30     16.05 o 
  -4   0  12     1574.77     1567.63     34.65 o 
  -2   0  12     6762.69     6657.22    125.12 o 
   0   0  12      725.32      796.78     22.53 o 
   2   0  12     1518.41     1707.13     39.32 o 
   4   0  12      571.89      516.79     20.01 o 
   6   0  12        3.56      -26.26     17.50 o 
   8   0  12       29.21       50.13     21.57 o 
 -12   1  12        2.45       10.31     17.24 o 
 -11   1  12       22.77       40.34     22.39 o 
 -10   1  12        1.14       -9.13     15.47 o 
  -9   1  12       20.91        0.42     13.45 o 
  -8   1  12      103.37      103.00     16.98 o 
  -7   1  12        1.89      -11.25      8.36 o 
  -6   1  12      209.99      187.15      8.28 o 
  -5   1  12      143.91      162.25      8.30 o 
  -4   1  12      832.82      756.17     16.28 o 
  -3   1  12       42.60       34.63      4.70 o 
  -2   1  12        7.00        6.98      8.42 o 
  -1   1  12      310.79      323.60     11.02 o 
   0   1  12     1126.94     1276.71     22.90 o 
   1   1  12      145.30      114.57      7.98 o 
   2   1  12      135.47      191.75     10.25 o 
   3   1  12       17.46       10.48      6.66 o 
   4   1  12       62.04       87.96      9.41 o 
   5   1  12     1031.88      938.98     26.05 o 
   6   1  12       11.02      -15.86     10.58 o 
   7   1  12       12.91       -0.83     11.21 o 
   8   1  12      164.55      194.13     20.68 o 
 -12   2  12       12.60       14.13     17.24 o 
 -11   2  12        3.74      -20.77     20.35 o 
 -10   2  12       11.29        5.37     14.10 o 
  -9   2  12       43.26       42.62     14.94 o 
  -8   2  12      547.34      544.54     20.52 o 
  -7   2  12      144.42      120.88     11.52 o 
  -6   2  12      252.37      247.19      9.20 o 
  -5   2  12      152.55      166.06      8.30 o 
  -4   2  12      139.47      120.12      9.29 o 
  -3   2  12      584.37      541.46     11.15 o 
  -2   2  12        0.18       -2.06      6.48 o 
  -1   2  12     1198.33     1204.36     20.97 o 
   0   2  12       87.94       83.40      5.97 o 
   1   2  12        0.83       -8.22      5.48 o 
   2   2  12      204.33      246.96     11.23 o 
   3   2  12        8.50        0.48      7.77 o 
   4   2  12       23.05        0.53     10.07 o 
   5   2  12       46.97       27.92     11.53 o 
   6   2  12      371.49      386.41     18.41 o 
   7   2  12        3.97      -14.93     13.79 o 
   8   2  12       48.49       61.64     16.60 o 
 -12   3  12        0.18        4.15     16.98 o 
 -11   3  12        0.01       -7.62     14.60 o 
 -10   3  12      159.80      165.38     20.15 o 
  -9   3  12      116.28       82.19     17.27 o 
  -8   3  12      123.40      136.27     23.29 o 
  -7   3  12      265.78      286.10     14.61 o 
  -6   3  12        2.34       -2.11      5.85 o 
  -5   3  12      303.28      309.05     15.36 o 
  -4   3  12      386.89      369.38     10.40 o 
  -3   3  12      120.64      160.08      7.73 o 
  -2   3  12       13.32        7.02      4.63 o 
  -1   3  12      122.77      101.95      6.54 o 
   0   3  12        4.25       -6.94      4.62 o 
   1   3  12      373.56      382.90     11.95 o 
   2   3  12        4.41       -3.14      6.20 o 
   3   3  12      304.01      337.32     13.66 o 
   4   3  12       18.07        7.66      9.68 o 
   5   3  12      146.59      145.65     13.40 o 
   6   3  12       49.20       27.82     10.54 o 
   7   3  12       31.37       17.61     14.07 o 
   8   3  12       34.11       15.11     15.80 o 
 -12   4  12       39.72       43.78     18.65 o 
 -11   4  12       11.43       22.94     16.09 o 
 -10   4  12        0.25        6.32     14.67 o 
  -9   4  12      279.05      334.19     22.94 o 
  -8   4  12      109.60       90.02     18.89 o 
  -7   4  12       38.56       65.83     20.18 o 
  -6   4  12        0.38       -9.20      6.57 o 
  -5   4  12      130.07      121.53      8.42 o 
  -4   4  12      149.49      180.97      7.80 o 
  -3   4  12      339.00      310.09     10.55 o 
  -2   4  12      541.37      540.72     11.91 o 
  -1   4  12      238.48      217.47      7.92 o 
   0   4  12        0.03        0.86      4.65 o 
   1   4  12       11.86        6.79      5.40 o 
   2   4  12      218.21      216.08      9.87 o 
   3   4  12       28.45       24.84     10.03 o 
   4   4  12        3.48       -0.03     10.32 o 
   5   4  12      168.65      206.05     18.06 o 
   6   4  12       85.20       62.97     15.24 o 
   7   4  12        2.45      -18.17     13.61 o 
   8   4  12        8.31      -15.54     14.97 o 
 -11   5  12       49.90       34.20     17.27 o 
 -10   5  12       58.52       48.91     21.98 o 
  -9   5  12      169.30      235.27     19.63 o 
  -8   5  12       76.09       68.93     14.97 o 
  -7   5  12      330.85      351.96     30.44 o 
  -6   5  12       80.91       93.87      8.80 o 
  -5   5  12       16.25       13.63      9.86 o 
  -4   5  12       24.56       11.05      4.53 o 
  -3   5  12      495.86      491.89     11.36 o 
  -2   5  12      153.73      188.97      8.87 o 
  -1   5  12       14.96       10.60      5.03 o 
   0   5  12       60.98       79.78      6.28 o 
   1   5  12       45.71       59.58      6.90 o 
   2   5  12       12.26       14.05      8.08 o 
   3   5  12       17.86       -3.79     10.02 o 
   4   5  12      708.46      609.65     27.61 o 
   5   5  12       85.19       49.27     15.92 o 
   6   5  12        0.10      -17.41     13.02 o 
   7   5  12        1.12        2.74     14.41 o 
   8   5  12        2.98        2.25     15.46 o 
 -11   6  12        8.43        0.84     16.00 o 
 -10   6  12        3.59       -4.42     14.94 o 
  -9   6  12       77.53       95.55     16.12 o 
  -8   6  12       24.28       39.52     17.74 o 
  -7   6  12      222.39      279.04     16.69 o 
  -6   6  12      923.20      974.07     21.41 o 
  -5   6  12       11.52       13.13      7.57 o 
  -4   6  12      452.39      456.61     12.33 o 
  -3   6  12        1.84       -6.53      5.14 o 
  -2   6  12      175.00      166.06      7.65 o 
  -1   6  12        5.80        3.31      5.87 o 
   0   6  12       55.15       48.37      6.38 o 
   1   6  12      228.09      255.09     11.78 o 
   2   6  12      153.06      159.82     16.55 o 
   3   6  12      271.69      319.76     21.46 o 
   4   6  12       36.16       24.24     16.65 o 
   5   6  12       51.38       25.58     17.58 o 
   6   6  12        0.07      -10.06     14.30 o 
   7   6  12       17.85        3.57     15.08 o 
   8   6  12       47.21       62.83     18.32 o 
 -11   7  12        0.23      -25.04     16.70 o 
 -10   7  12        0.03      -16.66     15.07 o 
  -9   7  12      182.43      217.06     27.75 o 
  -8   7  12       53.77       32.13     14.30 o 
  -7   7  12        0.14      -12.89     12.93 o 
  -6   7  12      118.09      161.44     11.32 o 
  -5   7  12       69.07       95.64     11.41 o 
  -4   7  12      706.55      719.94     19.63 o 
  -3   7  12      273.81      301.39     11.57 o 
  -2   7  12       69.78       61.16      7.61 o 
  -1   7  12      189.62      199.71     14.35 o 
   0   7  12       17.80       11.07      8.35 o 
   1   7  12       10.44        9.89     12.62 o 
   2   7  12       75.44       47.78     14.11 o 
   3   7  12       79.81       54.86     15.48 o 
   4   7  12       19.97      -13.47     13.70 o 
   5   7  12       49.41       56.94     16.45 o 
   6   7  12        3.28       -7.82     25.06 o 
   7   7  12        3.86      -16.94     15.11 o 
 -11   8  12        0.02      -25.00     16.67 o 
 -10   8  12        7.66       -3.86     14.88 o 
  -9   8  12        4.00       -8.95     14.48 o 
  -8   8  12        0.01       -6.97     12.77 o 
  -7   8  12      182.98      219.48     18.38 o 
  -6   8  12      124.57      118.23      9.86 o 
  -5   8  12      261.58      281.34     12.93 o 
  -4   8  12      869.09      885.28     42.19 o 
  -3   8  12       25.75       27.62      9.27 o 
  -2   8  12      132.77      122.51     17.05 o 
  -1   8  12      184.67      181.93     12.92 o 
   0   8  12        3.78       -8.09     11.34 o 
   1   8  12      195.35      212.64     18.44 o 
   2   8  12      199.38      202.03     18.64 o 
   3   8  12      165.57      162.72     18.70 o 
   4   8  12      158.77      153.02     25.13 o 
   5   8  12       42.12       21.82     16.08 o 
   6   8  12       15.80        9.56     17.61 o 
   7   8  12        1.25       -5.93     16.60 o 
 -10   9  12        1.82        7.11     20.20 o 
  -9   9  12       69.99       57.31     19.46 o 
  -8   9  12        5.76        1.62     13.93 o 
  -7   9  12      246.65      262.13     17.23 o 
  -6   9  12       38.86       21.67     10.35 o 
  -5   9  12      130.43      137.17      9.58 o 
  -4   9  12      136.01      122.08     13.11 o 
  -3   9  12      159.51      177.41     12.38 o 
  -2   9  12        3.43       -7.81      8.90 o 
  -1   9  12      205.76      261.37     17.39 o 
   0   9  12       20.96       -5.02     13.69 o 
   1   9  12        0.74        0.18     13.89 o 
   2   9  12      687.43      603.80     28.24 o 
   3   9  12      202.17      168.29     19.44 o 
   4   9  12       40.39       21.07     15.71 o 
   5   9  12       14.25      -11.10     14.69 o 
   6   9  12        7.18       -9.17     15.70 o 
   7   9  12        0.60      -24.42     16.28 o 
 -10  10  12        2.85      -10.26     17.24 o 
  -9  10  12       47.08       64.78     25.03 o 
  -8  10  12       58.92       72.08     14.86 o 
  -7  10  12       92.84      131.90     13.92 o 
  -6  10  12      119.73      127.33     12.84 o 
  -5  10  12        0.01      -15.33     11.22 o 
  -4  10  12       58.73       22.24     11.53 o 
  -3  10  12       70.39       37.82     10.42 o 
  -2  10  12      187.68      195.53     16.40 o 
  -1  10  12       12.67        4.93     12.96 o 
   0  10  12      203.41      190.97     19.71 o 
   1  10  12        6.69      -21.54     14.36 o 
   2  10  12       87.19       97.56     18.02 o 
   3  10  12       71.32       48.25     16.95 o 
   4  10  12      117.79       96.19     18.31 o 
   5  10  12        5.63      -20.42     14.55 o 
   6  10  12        2.11       -9.86     16.66 o 
  -9  11  12        9.41      -18.57     20.00 o 
  -8  11  12       36.64       41.36     14.19 o 
  -7  11  12       13.55        3.32     12.21 o 
  -6  11  12        0.85       -7.71     10.68 o 
  -5  11  12       26.73       16.99     10.55 o 
  -4  11  12        8.39        8.31     11.39 o 
  -3  11  12       29.83       47.57     13.45 o 
  -2  11  12        0.00       -8.38     12.56 o 
  -1  11  12        0.82        3.43     13.70 o 
   0  11  12       40.07       36.69     16.59 o 
   1  11  12       33.63        6.23     15.86 o 
   2  11  12      126.16      123.73     20.92 o 
   3  11  12        7.36       -8.36     15.06 o 
   4  11  12       11.52      -11.65     15.68 o 
   5  11  12       71.83       67.18     18.76 o 
   6  11  12        1.20      -19.18     16.54 o 
  -9  12  12       23.75       28.78     19.47 o 
  -8  12  12        3.69       -9.03     13.67 o 
  -7  12  12       20.84       43.62     13.22 o 
  -6  12  12       44.94       42.96     14.92 o 
  -5  12  12        5.89       -6.60     10.83 o 
  -4  12  12       14.59       21.54     20.24 o 
  -3  12  12        0.35       -5.90     12.60 o 
  -2  12  12        5.54       12.08     13.73 o 
  -1  12  12        6.25        2.63     13.88 o 
   0  12  12       15.82       -4.63     15.80 o 
   1  12  12       89.91       91.83     18.67 o 
   2  12  12       25.28       20.35     17.02 o 
   3  12  12       13.89      -12.85     16.18 o 
   4  12  12       11.61      -24.03     16.02 o 
   5  12  12       10.08      -10.58     16.90 o 
  -8  13  12        0.17       -7.91     16.29 o 
  -7  13  12       28.97       19.86     12.99 o 
  -6  13  12        2.45        0.64     13.85 o 
  -5  13  12      220.46      227.94     18.73 o 
  -4  13  12      104.55       67.84     18.54 o 
  -3  13  12        0.15       -6.24     13.67 o 
  -2  13  12      225.37      281.00     20.27 o 
  -1  13  12       44.27       42.73     15.20 o 
   0  13  12       62.32       70.54     18.51 o 
   1  13  12        4.93      -10.00     16.30 o 
   2  13  12        7.82        9.13     16.60 o 
   3  13  12       37.93       29.08     18.36 o 
   4  13  12       12.31      -10.80     20.78 o 
   5  13  12       48.19       47.78     20.15 o 
  -7  14  12       39.32       27.35     20.57 o 
  -6  14  12       23.16        3.94     14.07 o 
  -5  14  12        0.77      -17.93     13.10 o 
  -4  14  12       17.78       12.62     17.30 o 
  -3  14  12      369.78      362.38     25.50 o 
  -2  14  12      159.70      148.17     18.07 o 
  -1  14  12        2.60       -2.93     14.88 o 
   0  14  12      138.94      176.00     21.77 o 
   1  14  12      109.75      120.00     20.92 o 
   2  14  12       18.94       18.98     20.47 o 
   3  14  12        0.66       -1.12     30.01 o 
   4  14  12       15.74       17.47     25.03 o 
  -6  15  12        0.14       20.93     15.21 o 
  -5  15  12        0.00      -13.86     13.79 o 
  -4  15  12        0.14       -7.19     23.38 o 
  -3  15  12        5.97        5.33     17.11 o 
  -2  15  12       22.54       17.94     15.21 o 
  -1  15  12        0.08       -3.98     15.09 o 
   0  15  12       64.55       39.72     19.41 o 
   1  15  12        0.57      -16.50     18.09 o 
   2  15  12       10.98        7.77     18.53 o 
   3  15  12        2.57       -6.68     25.75 o 
  -4  16  12        0.01       -7.95     17.84 o 
  -3  16  12        4.97        3.44     17.83 o 
  -2  16  12        0.81       -2.09     15.34 o 
  -1  16  12       25.37       20.94     16.28 o 
   0  16  12       35.19       41.84     19.35 o 
   1  16  12       36.19      -11.33     17.98 o 
 -11   0  13      156.61      263.80     33.38 o 
  -9   0  13        1.99      -21.17     17.91 o 
  -7   0  13       43.56       14.62     11.64 o 
  -5   0  13     2085.06     1926.18     59.20 o 
  -3   0  13      402.50      378.73     13.76 o 
  -1   0  13      107.42      112.67     11.36 o 
   1   0  13      827.74      803.28     24.06 o 
   3   0  13      816.03      767.94     35.92 o 
   5   0  13      259.92      294.59     21.65 o 
   7   0  13        4.05      -25.13     16.76 o 
 -12   1  13       34.60       38.61     19.23 o 
 -11   1  13        7.20       -0.28     14.94 o 
 -10   1  13        0.82        0.20     15.47 o 
  -9   1  13        2.51      -15.33     24.83 o 
  -8   1  13      240.30      221.02     20.43 o 
  -7   1  13       31.68       25.51      9.95 o 
  -6   1  13      257.67      245.96      8.50 o 
  -5   1  13        1.43        1.00      6.77 o 
  -4   1  13      101.49       95.73      6.97 o 
  -3   1  13      421.17      397.49      9.18 o 
  -2   1  13       73.60       92.18      5.91 o 
  -1   1  13      672.49      649.53     15.18 o 
   0   1  13       89.31       83.93      7.21 o 
   1   1  13      231.42      235.14     10.21 o 
   2   1  13      663.20      681.14     16.81 o 
   3   1  13      112.38      116.87      9.24 o 
   4   1  13      123.78      104.72     10.10 o 
   5   1  13        8.71       -7.68      8.92 o 
   6   1  13       63.61       63.31     16.47 o 
   7   1  13       19.21        8.43     13.67 o 
   8   1  13       54.58       53.89     20.07 o 
 -12   2  13        5.45      -10.21     16.40 o 
 -11   2  13       20.19       12.21     16.12 o 
 -10   2  13        0.55       -6.06     18.32 o 
  -9   2  13       51.27       33.79     14.97 o 
  -8   2  13       23.59       17.81     13.36 o 
  -7   2  13        0.91       -9.23      9.02 o 
  -6   2  13      297.05      303.32     10.98 o 
  -5   2  13      229.44      234.12     11.24 o 
  -4   2  13       16.77        2.34      6.49 o 
  -3   2  13      193.31      192.44      7.48 o 
  -2   2  13        0.43        2.39      4.45 o 
  -1   2  13       81.14       98.45      6.69 o 
   0   2  13      205.89      223.76      8.63 o 
   1   2  13      575.13      565.25     15.48 o 
   2   2  13       24.75       27.05      7.59 o 
   3   2  13     1009.50     1020.54     21.51 o 
   4   2  13       45.15       16.21      9.70 o 
   5   2  13       31.11        2.26     10.72 o 
   6   2  13        9.75       -6.53     10.94 o 
   7   2  13       38.27       29.57     15.26 o 
   8   2  13       20.82       -6.90     18.28 o 
 -12   3  13        7.66        1.07     17.24 o 
 -11   3  13        2.28       -4.99     15.25 o 
 -10   3  13        4.60       -2.63     14.10 o 
  -9   3  13      173.58      185.82     22.41 o 
  -8   3  13       48.37       62.79     14.58 o 
  -7   3  13       44.45       30.88     10.17 o 
  -6   3  13      131.06      137.64     10.22 o 
  -5   3  13       22.19       14.08      6.32 o 
  -4   3  13       36.73       34.84      7.38 o 
  -3   3  13       58.27       62.52      5.70 o 
  -2   3  13      950.03     1007.90     17.51 o 
  -1   3  13        0.28       -2.24      7.06 o 
   0   3  13        1.02       -7.35      4.90 o 
   1   3  13      288.27      251.63     11.44 o 
   2   3  13      367.69      365.99     17.39 o 
   3   3  13      109.42      147.26     12.45 o 
   4   3  13      744.46      661.22     33.03 o 
   5   3  13       57.29       57.91     11.67 o 
   6   3  13      128.06      100.20     15.97 o 
   7   3  13        2.05      -14.19     14.91 o 
   8   3  13       13.63       -3.10     15.64 o 
 -11   4  13        4.45        4.04     16.67 o 
 -10   4  13        0.63      -12.62     13.82 o 
  -9   4  13       13.32        1.59     13.27 o 
  -8   4  13       82.86       92.32     15.52 o 
  -7   4  13     1298.72     1238.21     30.13 o 
  -6   4  13      125.85      153.08     11.51 o 
  -5   4  13      209.17      218.37     10.12 o 
  -4   4  13      714.49      670.56     13.77 o 
  -3   4  13       23.87       12.07      5.16 o 
  -2   4  13      157.43      170.90      7.74 o 
  -1   4  13      440.26      487.75     11.96 o 
   0   4  13        0.50       -6.65      4.85 o 
   1   4  13       42.06       63.38      6.85 o 
   2   4  13       14.72       14.59      8.15 o 
   3   4  13      205.90      203.06     17.02 o 
   4   4  13      121.68      103.27     15.57 o 
   5   4  13       61.89       37.01     14.00 o 
   6   4  13       17.81       -1.00     13.88 o 
   7   4  13        0.01      -21.34     14.23 o 
   8   4  13        7.24      -22.52     15.01 o 
 -11   5  13        7.47       -1.92     16.00 o 
 -10   5  13       13.40       17.88     15.76 o 
  -9   5  13       36.82       20.03     14.08 o 
  -8   5  13       67.84       79.58     15.28 o 
  -7   5  13        2.98        7.06      9.92 o 
  -6   5  13     1235.96     1255.85     28.70 o 
  -5   5  13      332.18      272.44     11.40 o 
  -4   5  13       92.64       88.59      8.35 o 
  -3   5  13      298.18      251.80     10.17 o 
  -2   5  13      136.27      160.47      9.36 o 
  -1   5  13      461.55      477.43     11.64 o 
   0   5  13        4.29       -8.95      5.97 o 
   1   5  13      292.70      264.31     12.39 o 
   2   5  13       42.18       28.14     10.31 o 
   3   5  13     1073.88     1002.56     35.36 o 
   4   5  13      120.83       94.07     17.03 o 
   5   5  13      123.12       92.23     15.74 o 
   6   5  13        1.61      -13.69     13.59 o 
   7   5  13        3.97      -15.48     14.40 o 
 -11   6  13       16.32       -4.09     16.40 o 
 -10   6  13        6.45       -1.72     14.15 o 
  -9   6  13       23.76       31.21     14.58 o 
  -8   6  13       38.44       34.79     14.03 o 
  -7   6  13        0.60        5.01     12.14 o 
  -6   6  13      567.62      560.60     15.52 o 
  -5   6  13      247.79      235.54     13.90 o 
  -4   6  13      193.58      188.30     10.86 o 
  -3   6  13      270.82      307.98     11.21 o 
  -2   6  13      535.34      542.71     17.00 o 
  -1   6  13     1137.23     1140.59     26.04 o 
   0   6  13        8.08        1.33      7.12 o 
   1   6  13        1.87      -10.86      7.24 o 
   2   6  13       40.68       39.41     17.35 o 
   3   6  13        1.02       -5.46     14.07 o 
   4   6  13       13.49      -12.78     14.30 o 
   5   6  13       27.76        2.74     14.86 o 
   6   6  13        5.51       -2.86     13.86 o 
   7   6  13       21.78       17.10     15.93 o 
 -11   7  13        1.56      -11.74     16.67 o 
 -10   7  13        8.01        6.11     15.35 o 
  -9   7  13       24.49       38.04     15.60 o 
  -8   7  13        3.27        4.64     13.28 o 
  -7   7  13      261.12      248.94     18.82 o 
  -6   7  13      479.07      458.99     15.54 o 
  -5   7  13       13.48       -4.39      9.42 o 
  -4   7  13      480.81      476.95     19.01 o 
  -3   7  13      203.04      203.48     10.51 o 
  -2   7  13      680.44      624.80     16.05 o 
  -1   7  13      409.61      433.08     15.87 o 
   0   7  13       51.15       62.12      9.59 o 
   1   7  13      211.21      226.79     19.19 o 
   2   7  13       37.61       58.99     15.41 o 
   3   7  13        1.20      -21.47     14.32 o 
   4   7  13       93.68       80.93     17.19 o 
   5   7  13       33.59       21.44     15.89 o 
   6   7  13       20.96       18.37     16.59 o 
   7   7  13       37.82       40.56     17.45 o 
 -10   8  13      151.16      159.44     19.80 o 
  -9   8  13       89.08       89.64     17.49 o 
  -8   8  13       72.95       89.35     26.82 o 
  -7   8  13        3.73       -2.72     12.59 o 
  -6   8  13      158.54      132.41     12.52 o 
  -5   8  13       79.65       76.73     11.20 o 
  -4   8  13       14.26       13.90     11.07 o 
  -3   8  13       60.33       51.13     10.26 o 
  -2   8  13      258.02      278.36     14.00 o 
  -1   8  13      586.75      581.68     26.44 o 
   0   8  13       62.12       70.61     13.59 o 
   1   8  13      113.82      127.73     17.43 o 
   2   8  13        0.16       -5.24     14.58 o 
   3   8  13      427.84      412.46     25.59 o 
   4   8  13       15.34        4.64     15.38 o 
   5   8  13      135.10      111.68     19.04 o 
   6   8  13        3.73      -13.53     15.70 o 
   7   8  13       17.35       11.38     16.45 o 
 -10   9  13       52.00       62.32     17.86 o 
  -9   9  13       15.16       35.07     16.09 o 
  -8   9  13        0.00      -15.20     13.98 o 
  -7   9  13       37.86       28.50     11.83 o 
  -6   9  13      110.33      101.69     12.45 o 
  -5   9  13       30.07       13.78     11.00 o 
  -4   9  13       31.29       30.44     11.92 o 
  -3   9  13      102.32       74.07     11.27 o 
  -2   9  13      317.34      377.93     20.09 o 
  -1   9  13      168.63      132.09     15.90 o 
   0   9  13      226.90      238.88     18.24 o 
   1   9  13      462.68      438.04     25.63 o 
   2   9  13      114.81       90.99     17.19 o 
   3   9  13        0.07      -21.65     14.44 o 
   4   9  13       27.88        5.19     16.43 o 
   5   9  13        1.72      -13.00     15.24 o 
   6   9  13        3.07      -22.88     18.02 o 
 -10  10  13        1.40        9.08     17.31 o 
  -9  10  13       18.88        7.36     16.09 o 
  -8  10  13        0.06       -8.27     14.33 o 
  -7  10  13       14.92        9.87     12.08 o 
  -6  10  13       24.05       22.97     11.42 o 
  -5  10  13      360.65      391.26     17.01 o 
  -4  10  13      115.20      132.99     14.08 o 
  -3  10  13       10.47       -8.56     12.37 o 
  -2  10  13      210.31      220.99     22.68 o 
  -1  10  13      374.40      381.29     21.13 o 
   0  10  13      297.39      277.66     25.27 o 
   1  10  13       39.14        1.13     21.98 o 
   2  10  13       55.38       44.18     16.86 o 
   3  10  13        5.94       -3.53     14.91 o 
   4  10  13       18.18       -7.44     15.97 o 
   5  10  13        3.83      -19.54     15.80 o 
   6  10  13        4.16      -10.60     16.85 o 
  -9  11  13        1.52      -21.16     16.69 o 
  -8  11  13        2.10        0.18     15.08 o 
  -7  11  13       21.44       11.26     12.35 o 
  -6  11  13      177.89      205.61     15.31 o 
  -5  11  13       30.07       25.57     11.13 o 
  -4  11  13      122.37      121.47     27.10 o 
  -3  11  13       43.70       32.75     13.82 o 
  -2  11  13       43.41       58.71     14.85 o 
  -1  11  13       15.59       13.02     16.10 o 
   0  11  13      268.51      288.70     22.96 o 
   1  11  13       74.82       72.81     18.35 o 
   2  11  13      142.94      142.30     19.61 o 
   3  11  13        3.02       -1.17     15.76 o 
   4  11  13       13.69      -23.56     15.71 o 
   5  11  13        1.26       -6.33     16.80 o 
  -8  12  13       76.54       66.49     17.99 o 
  -7  12  13       51.26       77.04     13.75 o 
  -6  12  13       28.77       26.51     12.56 o 
  -5  12  13        8.52       18.11     13.77 o 
  -4  12  13      230.61      272.28     23.49 o 
  -3  12  13       14.44       31.14     17.15 o 
  -2  12  13       16.20       -2.56     13.78 o 
  -1  12  13      184.93      163.31     19.74 o 
   0  12  13      256.65      303.33     23.74 o 
   1  12  13       16.80        4.87     16.59 o 
   2  12  13       50.02       18.98     17.02 o 
   3  12  13        3.78       -7.60     16.85 o 
   4  12  13       19.10       30.59     18.66 o 
   5  12  13        0.28      -25.84     17.43 o 
  -8  13  13        3.59        7.67     14.72 o 
  -7  13  13       26.92       64.99     16.40 o 
  -6  13  13       10.29        5.68     14.14 o 
  -5  13  13        5.06      -17.38     13.52 o 
  -4  13  13        0.72       -4.01     16.59 o 
  -3  13  13       42.71       21.02     17.51 o 
  -2  13  13       10.88       -4.30     14.13 o 
  -1  13  13        5.89       -2.63     15.39 o 
   0  13  13       17.00        2.84     16.97 o 
   1  13  13       26.71       13.86     17.25 o 
   2  13  13       30.21       14.33     18.13 o 
   3  13  13       19.53       17.68     18.22 o 
   4  13  13       44.80       30.10     27.26 o 
  -7  14  13        0.03       14.32     15.53 o 
  -6  14  13       36.93       78.19     16.34 o 
  -5  14  13        7.42        0.74     14.81 o 
  -4  14  13        0.07      -19.00     16.29 o 
  -3  14  13       20.32       29.45     17.87 o 
  -2  14  13       10.45        9.55     15.13 o 
  -1  14  13        4.14      -18.25     15.09 o 
   0  14  13      112.07       95.16     20.30 o 
   1  14  13       10.37        2.60     17.97 o 
   2  14  13       13.74        7.82     18.16 o 
   3  14  13      212.90      237.96     24.79 o 
  -5  15  13       13.38        8.93     19.63 o 
  -4  15  13        0.93       11.55     18.23 o 
  -3  15  13       22.99       18.46     18.29 o 
  -2  15  13       18.37       17.15     15.34 o 
  -1  15  13        0.79       11.32     15.72 o 
   0  15  13        0.04      -23.77     21.84 o 
   1  15  13       16.08       -6.96     19.09 o 
   2  15  13       25.13       35.19     21.26 o 
  -3  16  13       91.52      146.35     22.83 o 
  -2  16  13       23.42       31.24     19.04 o 
  -1  16  13        0.97       -7.74     16.45 o 
   0  16  13       50.12       59.27     20.42 o 
 -10   0  14       34.43       46.41     22.80 o 
  -8   0  14       40.90       47.22     21.17 o 
  -6   0  14      121.62       95.31     17.38 o 
  -4   0  14      154.30      154.52     10.43 o 
  -2   0  14     1785.83     1600.77     57.21 o 
   0   0  14        1.26       -9.24      8.91 o 
   2   0  14      394.65      434.53     18.91 o 
   4   0  14       73.37       55.20     13.18 o 
   6   0  14        9.37      -17.60     17.00 o 
 -11   1  14        0.06       -5.70     15.54 o 
 -10   1  14       42.21       62.28     16.40 o 
  -9   1  14      119.10       86.99     16.98 o 
  -8   1  14      159.16      139.72     16.49 o 
  -7   1  14      905.24      815.72     23.25 o 
  -6   1  14      257.19      237.07     11.61 o 
  -5   1  14       29.61       17.31      8.93 o 
  -4   1  14       95.68       85.26      7.42 o 
  -3   1  14      215.58      253.66      7.96 o 
  -2   1  14       28.30       32.06     12.15 o 
  -1   1  14       20.82        8.96      6.53 o 
   0   1  14        0.00       -0.22      6.36 o 
   1   1  14      431.60      460.68     13.19 o 
   2   1  14        7.90       19.30      7.90 o 
   3   1  14       86.98       76.56      9.04 o 
   4   1  14       24.31       32.47     10.49 o 
   5   1  14       38.06       23.19     12.38 o 
   6   1  14        6.12       -5.09     11.05 o 
   7   1  14        0.00       -9.78     13.62 o 
 -11   2  14       11.41       19.93     16.40 o 
 -10   2  14        8.68        0.18     14.10 o 
  -9   2  14       11.76       28.47     15.25 o 
  -8   2  14        0.63       15.37     13.06 o 
  -7   2  14      113.55      117.33     15.63 o 
  -6   2  14      641.35      664.40     18.15 o 
  -5   2  14       59.03       65.24      8.73 o 
  -4   2  14      134.29      119.06      8.33 o 
  -3   2  14       21.87       15.42      5.29 o 
  -2   2  14      283.76      296.97      9.19 o 
  -1   2  14       58.13       51.88      5.86 o 
   0   2  14        0.02       -7.00      4.67 o 
   1   2  14       14.25       34.10      7.18 o 
   2   2  14        4.66        2.54      8.27 o 
   3   2  14       59.62       89.88      9.75 o 
   4   2  14      135.60      128.68     12.22 o 
   5   2  14       52.65       36.64     11.09 o 
   6   2  14        1.81       -5.79     13.33 o 
   7   2  14        1.55       -8.42     14.47 o 
 -11   3  14        0.62      -13.96     15.18 o 
 -10   3  14       16.63        6.37     14.60 o 
  -9   3  14      150.23      124.45     16.89 o 
  -8   3  14      119.01      152.51     17.49 o 
  -7   3  14      238.41      272.09     15.04 o 
  -6   3  14      700.38      669.34     25.62 o 
  -5   3  14       26.32       15.26      8.14 o 
  -4   3  14       55.29       37.25      8.11 o 
  -3   3  14       58.60       56.83      5.94 o 
  -2   3  14        0.66       -7.10      4.73 o 
  -1   3  14       62.01       80.00      6.35 o 
   0   3  14       38.41       48.39      6.41 o 
   1   3  14      502.46      489.28     16.51 o 
   2   3  14        3.06       -3.20      8.74 o 
   3   3  14       51.54       74.57     12.68 o 
   4   3  14       33.35       17.41      9.60 o 
   5   3  14      218.56      189.31     18.57 o 
   6   3  14        8.14      -19.21     12.81 o 
   7   3  14       60.77       65.56     17.37 o 
 -11   4  14       12.16       17.06     16.98 o 
 -10   4  14        2.08      -14.94     17.91 o 
  -9   4  14        6.95        0.27     13.18 o 
  -8   4  14       12.48       15.32     13.37 o 
  -7   4  14      206.98      212.65     12.97 o 
  -6   4  14        0.01        6.46     10.36 o 
  -5   4  14        1.01       -9.66      6.44 o 
  -4   4  14       22.93       16.24      8.48 o 
  -3   4  14      442.85      383.02     14.16 o 
  -2   4  14      158.81      175.35      8.41 o 
  -1   4  14       94.93      105.92      7.11 o 
   0   4  14       57.92       44.58      9.97 o 
   1   4  14     1304.11     1408.21     28.03 o 
   2   4  14       50.98       64.40      9.90 o 
   3   4  14       82.17       62.27     11.50 o 
   4   4  14       19.24       17.87     13.71 o 
   5   4  14        0.13       -6.31     13.62 o 
   6   4  14       33.72        5.09     14.15 o 
   7   4  14        5.69       -9.38     14.98 o 
 -11   5  14       22.42       -1.52     16.67 o 
 -10   5  14        1.48        0.21     14.28 o 
  -9   5  14       88.87       53.55     19.72 o 
  -8   5  14       48.67       65.83     15.12 o 
  -7   5  14       26.91       29.86     13.76 o 
  -6   5  14      118.53      113.25     13.60 o 
  -5   5  14        0.02      -12.65      8.43 o 
  -4   5  14        1.88       -7.22      7.19 o 
  -3   5  14      503.72      511.18     16.83 o 
  -2   5  14       19.86        1.53      8.27 o 
  -1   5  14      717.75      716.46     18.57 o 
   0   5  14       20.59        0.24      7.61 o 
   1   5  14      330.56      330.47     13.88 o 
   2   5  14      161.42      169.83     13.43 o 
   3   5  14      174.42      192.82     19.68 o 
   4   5  14      353.20      332.17     23.38 o 
   5   5  14      236.03      239.26     20.06 o 
   6   5  14       48.14       16.88     16.98 o 
   7   5  14        0.07        0.85     15.87 o 
 -11   6  14        0.13      -11.56     17.16 o 
 -10   6  14        0.28        1.91     15.02 o 
  -9   6  14       20.55        8.05     13.84 o 
  -8   6  14       50.44       39.12     20.74 o 
  -7   6  14       28.75       35.63     13.66 o 
  -6   6  14       46.41       51.79     10.95 o 
  -5   6  14       18.11        2.19      9.21 o 
  -4   6  14      195.84      174.32     10.57 o 
  -3   6  14      423.81      371.26     15.12 o 
  -2   6  14        7.75        5.53      9.15 o 
  -1   6  14      246.75      268.93     14.19 o 
   0   6  14       12.11        0.87      8.14 o 
   1   6  14      387.81      425.35     20.53 o 
   2   6  14       76.32       92.64     15.28 o 
   3   6  14      104.79       94.54     17.30 o 
   4   6  14       23.96      -14.58     14.58 o 
   5   6  14       87.85       60.15     17.22 o 
   6   6  14      145.24      165.88     19.27 o 
   7   6  14        0.20      -22.55     15.59 o 
 -10   7  14        2.04      -10.83     15.29 o 
  -9   7  14        0.28       12.39     16.08 o 
  -8   7  14        0.60       -8.85     13.28 o 
  -7   7  14        5.26        4.47     15.51 o 
  -6   7  14      116.06      112.45     12.06 o 
  -5   7  14        0.06      -13.41      8.94 o 
  -4   7  14        1.26      -10.81     10.52 o 
  -3   7  14       67.18       61.63      8.30 o 
  -2   7  14       25.79        4.56     10.96 o 
  -1   7  14       73.22       72.37     10.68 o 
   0   7  14       16.65       18.63     12.46 o 
   1   7  14       41.98       55.84     14.23 o 
   2   7  14      111.69       97.79     17.44 o 
   3   7  14       35.69       17.23     16.15 o 
   4   7  14       17.63       -6.16     14.86 o 
   5   7  14       37.79       25.55     16.59 o 
   6   7  14        2.23       -3.36     15.05 o 
 -10   8  14        2.40        8.87     16.12 o 
  -9   8  14       75.24       75.16     17.37 o 
  -8   8  14        8.93       -3.76     14.08 o 
  -7   8  14       20.26       20.57     12.79 o 
  -6   8  14        0.01        1.10     10.61 o 
  -5   8  14        0.26      -14.10      9.40 o 
  -4   8  14      496.78      498.45     27.08 o 
  -3   8  14       60.80       46.48     11.15 o 
  -2   8  14      123.94      128.39     12.33 o 
  -1   8  14      475.76      480.09     24.71 o 
   0   8  14       83.20       97.52     15.59 o 
   1   8  14      390.24      370.71     21.73 o 
   2   8  14      113.43      131.14     18.61 o 
   3   8  14       27.82       16.00     15.17 o 
   4   8  14       87.29       83.34     17.92 o 
   5   8  14        8.28        7.28     15.65 o 
   6   8  14       68.73       63.25     19.09 o 
 -10   9  14        4.50      -15.10     22.75 o 
  -9   9  14        1.82      -15.97     16.39 o 
  -8   9  14        1.77      -16.04     14.15 o 
  -7   9  14      114.76       85.29     18.22 o 
  -6   9  14       41.11       39.79     11.60 o 
  -5   9  14       74.01       52.81     11.34 o 
  -4   9  14       67.59       35.70     12.38 o 
  -3   9  14       11.87      -21.37     14.75 o 
  -2   9  14     1029.13     1141.75     40.27 o 
  -1   9  14       16.45       27.65     19.99 o 
   0   9  14      283.56      316.43     20.72 o 
   1   9  14       63.49       63.52     22.83 o 
   2   9  14        9.37       -6.87     16.04 o 
   3   9  14       35.22       47.74     16.74 o 
   4   9  14      102.27      100.95     19.04 o 
   5   9  14       16.46      -19.30     15.48 o 
   6   9  14        3.66      -23.72     15.81 o 
  -9  10  14        1.53      -12.26     16.09 o 
  -8  10  14       30.21       12.79     15.56 o 
  -7  10  14      117.26      139.40     16.95 o 
  -6  10  14        1.11       16.95     11.62 o 
  -5  10  14      102.07      111.38     12.91 o 
  -4  10  14       15.25       -1.65     11.53 o 
  -3  10  14       20.69        3.55     19.64 o 
  -2  10  14      234.59      250.77     19.20 o 
  -1  10  14      724.39      750.13     27.63 o 
   0  10  14      134.98      174.31     17.99 o 
   1  10  14       95.50      126.36     19.12 o 
   2  10  14       14.88       -0.49     15.23 o 
   3  10  14       20.68        6.35     16.13 o 
   4  10  14        8.42       -6.81     20.27 o 
   5  10  14       23.28       -5.32     16.56 o 
  -9  11  14       19.37       -9.09     16.70 o 
  -8  11  14       26.71       -0.45     15.95 o 
  -7  11  14      150.41      174.90     15.57 o 
  -6  11  14        2.74        0.64     11.77 o 
  -5  11  14       65.51       91.40     15.60 o 
  -4  11  14        0.57      -23.37     15.58 o 
  -3  11  14        1.49      -11.41     15.42 o 
  -2  11  14        1.57       -0.14     15.63 o 
  -1  11  14        0.21      -19.27     13.65 o 
   0  11  14        0.02      -10.51     14.23 o 
   1  11  14      210.48      199.15     21.63 o 
   2  11  14        2.31      -21.03     15.89 o 
   3  11  14       50.15       37.19     17.96 o 
   4  11  14        2.38      -20.67     21.95 o 
   5  11  14       37.95        4.22     24.79 o 
  -8  12  14        4.55       10.53     16.77 o 
  -7  12  14       44.92       64.41     14.13 o 
  -6  12  14        3.23      -19.13     13.50 o 
  -5  12  14       61.52       66.84     15.61 o 
  -4  12  14       64.46       60.25     18.35 o 
  -3  12  14       62.79       59.88     18.09 o 
  -2  12  14       50.34       33.03     15.37 o 
  -1  12  14       18.32       10.23     14.40 o 
   0  12  14       26.68       24.43     15.39 o 
   1  12  14       58.14       34.40     17.75 o 
   2  12  14        5.07      -24.66     16.44 o 
   3  12  14        2.73        2.21     17.69 o 
   4  12  14        3.08        4.68     24.42 o 
  -7  13  14        0.12        2.49     19.27 o 
  -6  13  14       29.44       37.59     15.49 o 
  -5  13  14        0.01        5.22     14.37 o 
  -4  13  14       31.77        7.45     17.55 o 
  -3  13  14        3.44       -9.55     16.66 o 
  -2  13  14        0.11      -19.13     14.42 o 
  -1  13  14       53.75       61.19     16.44 o 
   0  13  14       22.02       31.98     16.30 o 
   1  13  14        3.80      -10.69     17.11 o 
   2  13  14       14.86       -7.06     32.11 o 
   3  13  14       19.52       25.12     22.86 o 
  -6  14  14      127.69      155.06     18.65 o 
  -5  14  14       30.81       24.62     15.36 o 
  -4  14  14       47.54       52.12     24.37 o 
  -3  14  14       18.53       24.28     22.10 o 
  -2  14  14        4.51      -13.43     17.22 o 
  -1  14  14       95.00       71.24     17.22 o 
   0  14  14      176.30      196.66     20.81 o 
   1  14  14       15.21      -10.76     17.62 o 
   2  14  14       40.08       41.35     25.18 o 
  -5  15  14       13.45       22.80     22.80 o 
  -4  15  14        0.12      -16.53     18.46 o 
  -3  15  14        7.70       19.10     18.70 o 
  -2  15  14        1.45      -25.45     16.96 o 
  -1  15  14       16.40       -2.58     16.29 o 
   0  15  14       11.12      -21.54     16.25 o 
   1  15  14        4.86        1.23     19.26 o 
 -11   0  15        0.86        4.07     22.80 o 
  -9   0  15       10.33       -6.51     19.54 o 
  -7   0  15      948.52      819.86     38.66 o 
  -5   0  15       45.82        9.44     12.55 o 
  -3   0  15      827.45      754.90     20.35 o 
  -1   0  15      273.08      258.79     15.83 o 
   1   0  15      187.73      138.17     14.17 o 
   3   0  15        6.98        3.49     12.06 o 
   5   0  15       72.18       60.09     19.16 o 
   7   0  15       98.38       92.64     35.01 o 
 -11   1  15        8.18      -19.37     15.25 o 
 -10   1  15        0.96      -10.84     14.67 o 
  -9   1  15       40.85       22.86     15.25 o 
  -8   1  15      186.01      216.53     18.56 o 
  -7   1  15      105.89      122.73     12.28 o 
  -6   1  15        3.33       -3.40     10.31 o 
  -5   1  15       38.83       39.37      9.99 o 
  -4   1  15       29.79       27.90      7.06 o 
  -3   1  15        2.41       -4.60      6.58 o 
  -2   1  15      296.57      282.86     11.01 o 
  -1   1  15      139.18      142.75      9.68 o 
   0   1  15       24.86       17.59      7.67 o 
   1   1  15      293.14      328.50     12.54 o 
   2   1  15       96.09       87.65      9.35 o 
   3   1  15       72.20       57.37     10.19 o 
   4   1  15      239.99      274.08     15.49 o 
   5   1  15       84.34       63.24     13.00 o 
   6   1  15       12.56       -5.17     12.08 o 
   7   1  15        5.30       -4.70     17.67 o 
 -11   2  15        2.70        3.09     16.34 o 
 -10   2  15        7.30        3.50     14.67 o 
  -9   2  15      144.84      117.62     18.40 o 
  -8   2  15       30.98       13.73     13.79 o 
  -7   2  15      575.30      562.52     25.68 o 
  -6   2  15       25.25       42.22     11.63 o 
  -5   2  15       33.58       39.27      9.96 o 
  -4   2  15      238.42      221.98     11.09 o 
  -3   2  15      408.40      377.83     11.12 o 
  -2   2  15       13.32       27.47      5.66 o 
  -1   2  15     1120.11     1113.21     23.73 o 
   0   2  15        3.45       -0.92      5.91 o 
   1   2  15      370.12      399.74     14.13 o 
   2   2  15      309.93      351.04     13.85 o 
   3   2  15      116.80      149.71     12.68 o 
   4   2  15       32.79       41.91     11.15 o 
   5   2  15       28.55       13.88     10.93 o 
   6   2  15       10.98       11.21     14.75 o 
   7   2  15        0.40      -12.19     15.30 o 
 -11   3  15       12.78        5.29     16.70 o 
 -10   3  15        0.01        2.63     14.60 o 
  -9   3  15        1.00        0.17     13.16 o 
  -8   3  15      119.30      130.17     17.21 o 
  -7   3  15      802.40      903.51     31.95 o 
  -6   3  15      337.52      332.81     18.36 o 
  -5   3  15       40.06       21.15      9.63 o 
  -4   3  15       30.28        7.32      8.05 o 
  -3   3  15      469.64      452.66     15.46 o 
  -2   3  15      305.40      350.48     15.54 o 
  -1   3  15     1426.67     1464.34     23.99 o 
   0   3  15       60.30       71.61     10.33 o 
   1   3  15      290.43      319.10     15.37 o 
   2   3  15      100.85       92.35      9.84 o 
   3   3  15      261.34      309.95     20.09 o 
   4   3  15       32.23        8.63      8.72 o 
   5   3  15        5.49       -2.38     12.27 o 
   6   3  15       65.85       72.09     16.51 o 
   7   3  15       10.05      -11.99     15.47 o 
 -11   4  15        5.57       -6.92     16.12 o 
 -10   4  15       24.41       20.33     23.61 o 
  -9   4  15        1.46      -15.30     12.78 o 
  -8   4  15        6.81       11.21     13.90 o 
  -7   4  15      287.39      286.57     27.82 o 
  -6   4  15      344.58      373.01     23.54 o 
  -5   4  15       72.54       84.90     10.79 o 
  -4   4  15      290.26      281.79     13.24 o 
  -3   4  15        6.20       -9.07      8.05 o 
  -2   4  15      163.37      191.61     11.11 o 
  -1   4  15      483.34      469.01     17.43 o 
   0   4  15        0.11       -3.60      7.78 o 
   1   4  15        5.00       -0.61      9.06 o 
   2   4  15       86.67       94.16     12.26 o 
   3   4  15      579.22      649.97     25.34 o 
   4   4  15        4.27        3.93     12.23 o 
   5   4  15        0.21      -10.04     13.77 o 
   6   4  15       33.85       35.93     16.33 o 
   7   4  15       31.54        8.63     16.57 o 
 -11   5  15       11.17       11.71     17.82 o 
 -10   5  15        0.73       -9.82     14.52 o 
  -9   5  15        0.01      -19.28     12.85 o 
  -8   5  15      242.99      256.66     24.33 o 
  -7   5  15      218.32      255.93     32.11 o 
  -6   5  15        9.23        0.03     11.01 o 
  -5   5  15      438.26      439.22     13.76 o 
  -4   5  15        1.93      -11.25      8.81 o 
  -3   5  15       12.04      -12.79      8.52 o 
  -2   5  15      272.80      281.58     12.30 o 
  -1   5  15        9.61        5.11      6.75 o 
   0   5  15        3.40       -6.87      7.55 o 
   1   5  15       97.17       89.64     11.26 o 
   2   5  15      171.20      201.95     17.60 o 
   3   5  15      213.24      193.78     17.37 o 
   4   5  15       41.69       43.31     15.13 o 
   5   5  15       19.45       10.24     14.74 o 
   6   5  15       28.37       11.97     15.55 o 
 -10   6  15        0.11       -5.60     14.85 o 
  -9   6  15        0.03       -1.38     14.72 o 
  -8   6  15        0.01      -13.83     22.07 o 
  -7   6  15      223.45      199.27     16.76 o 
  -6   6  15       39.74       26.84     13.63 o 
  -5   6  15      149.99      116.05     12.41 o 
  -4   6  15        0.48      -15.79     10.53 o 
  -3   6  15      326.07      338.88     15.35 o 
  -2   6  15      117.53      109.18     11.34 o 
  -1   6  15      588.27      590.39     17.30 o 
   0   6  15      478.17      470.12     16.03 o 
   1   6  15      150.56      182.71     17.35 o 
   2   6  15      243.27      276.69     19.31 o 
   3   6  15       20.62        8.28     13.49 o 
   4   6  15        8.86        1.25     15.61 o 
   5   6  15       16.42       -0.37     14.73 o 
   6   6  15        0.00      -18.25     14.94 o 
 -10   7  15        0.40      -21.37     14.24 o 
  -9   7  15       30.92       20.55     15.46 o 
  -8   7  15        6.27       10.02     14.03 o 
  -7   7  15        0.01      -10.00     11.85 o 
  -6   7  15       18.88       16.43     10.72 o 
  -5   7  15       19.78        6.29      9.54 o 
  -4   7  15      742.77      746.57     24.79 o 
  -3   7  15      210.57      224.68     27.14 o 
  -2   7  15      691.71      682.38     21.23 o 
  -1   7  15       60.81       85.23     13.63 o 
   0   7  15      820.13      851.06     29.01 o 
   1   7  15       98.17      108.27     16.34 o 
   2   7  15       71.86       54.41     20.61 o 
   3   7  15       20.33       -1.39     14.79 o 
   4   7  15       75.59       65.81     17.75 o 
   5   7  15        0.01       -3.48     16.45 o 
   6   7  15       58.17       66.26     18.09 o 
 -10   8  15        5.68       11.59     16.67 o 
  -9   8  15       48.91       55.77     16.67 o 
  -8   8  15      137.64      112.43     18.11 o 
  -7   8  15       39.31       41.27     13.87 o 
  -6   8  15      185.96      147.02     12.65 o 
  -5   8  15        0.02      -11.95     10.00 o 
  -4   8  15      100.82       99.35     15.98 o 
  -3   8  15        2.91        0.81     21.97 o 
  -2   8  15      218.34      257.23     30.55 o 
  -1   8  15        0.04       28.76     16.88 o 
   0   8  15      658.50      620.02     26.00 o 
   1   8  15      395.18      400.46     22.10 o 
   2   8  15        8.05       -6.93     13.81 o 
   3   8  15        2.85        8.00     15.43 o 
   4   8  15       15.25       -4.91     15.97 o 
   5   8  15       43.93       40.26     17.84 o 
   6   8  15       23.23        4.06     17.55 o 
  -9   9  15       19.29       13.92     16.33 o 
  -8   9  15       11.44      -18.06     14.45 o 
  -7   9  15       22.70       31.66     13.84 o 
  -6   9  15      280.51      352.31     17.78 o 
  -5   9  15       36.07       20.94     10.98 o 
  -4   9  15        1.04      -16.23     10.82 o 
  -3   9  15      361.28      377.92     48.97 o 
  -2   9  15        2.55       -2.04     22.33 o 
  -1   9  15      449.61      457.12     22.97 o 
   0   9  15       77.25       53.83     15.36 o 
   1   9  15       11.58      -16.91     13.33 o 
   2   9  15       21.59        2.74     15.97 o 
   3   9  15        7.58      -20.39     15.27 o 
   4   9  15        6.09      -11.22     16.37 o 
   5   9  15        3.01      -23.81     19.72 o 
  -9  10  15       37.08       41.78     20.02 o 
  -8  10  15       16.03       14.39     15.89 o 
  -7  10  15       83.55       80.09     15.34 o 
  -6  10  15      144.25      145.64     14.89 o 
  -5  10  15        1.61        2.07     10.93 o 
  -4  10  15       57.66       65.70     17.90 o 
  -3  10  15        5.87        8.50     16.08 o 
  -2  10  15      172.22      160.15     24.56 o 
  -1  10  15       17.17       -7.84     19.74 o 
   0  10  15      329.20      360.88     21.77 o 
   1  10  15        1.29       -8.97     14.22 o 
   2  10  15       30.20       -4.06     16.39 o 
   3  10  15       18.36        0.92     17.63 o 
   4  10  15        5.52      -23.99     16.52 o 
   5  10  15       55.20       43.18     43.36 o 
  -8  11  15       34.08       30.43     17.49 o 
  -7  11  15        4.34        8.49     13.86 o 
  -6  11  15        1.43       -1.68     11.80 o 
  -5  11  15       47.01       66.51     15.64 o 
  -4  11  15       11.48        6.48     16.95 o 
  -3  11  15       77.69       47.09     17.77 o 
  -2  11  15      109.86       91.51     16.72 o 
  -1  11  15       27.06        6.19     15.72 o 
   0  11  15        8.48       -8.71     24.61 o 
   1  11  15       49.32       28.83     15.83 o 
   2  11  15       16.37       -7.46     17.50 o 
   3  11  15        0.78      -23.88     15.92 o 
   4  11  15       11.42      -10.05     33.07 o 
  -7  12  15        5.54       -6.53     14.69 o 
  -6  12  15        0.28       -9.68     13.86 o 
  -5  12  15       27.19        3.73     14.61 o 
  -4  12  15       59.91       78.14     19.28 o 
  -3  12  15        7.26      -11.98     16.40 o 
  -2  12  15      162.58      182.48     21.72 o 
  -1  12  15       51.48        6.66     15.17 o 
   0  12  15        5.64        2.43     16.45 o 
   1  12  15       13.07      -22.17     14.78 o 
   2  12  15       82.12       59.24     20.19 o 
   3  12  15       24.28        3.60     29.28 o 
  -7  13  15       31.56       53.70     16.71 o 
  -6  13  15       13.06       12.01     15.40 o 
  -5  13  15      101.81      158.44     18.35 o 
  -4  13  15       13.00       37.34     18.78 o 
  -3  13  15       13.36        8.27     17.47 o 
  -2  13  15       15.98       -0.78     16.84 o 
  -1  13  15        8.57       -5.92     15.31 o 
   0  13  15       63.32       58.01     17.26 o 
   1  13  15        8.37      -15.17     15.94 o 
   2  13  15        0.25      -10.79     18.50 o 
  -5  14  15       16.42       -3.27     15.27 o 
  -4  14  15        0.30        5.34     18.19 o 
  -3  14  15        0.15       -6.24     17.03 o 
  -2  14  15        0.07      -17.73     17.30 o 
  -1  14  15        2.84       -7.03     15.82 o 
   0  14  15        3.01      -18.03     15.89 o 
   1  14  15       37.82       16.38     20.16 o 
  -3  15  15        3.58       -8.98     18.64 o 
  -2  15  15       15.80       16.89     19.29 o 
  -1  15  15        4.82      -23.65     15.76 o 
 -10   0  16        7.63       23.61     21.98 o 
  -8   0  16       93.40       52.85     19.79 o 
  -6   0  16       88.52       34.07     17.06 o 
  -4   0  16       31.12        5.70     13.33 o 
  -2   0  16     1109.78     1198.27     37.71 o 
   0   0  16        1.63       -8.00     11.20 o 
   2   0  16        2.55        1.94     12.38 o 
   4   0  16        9.06       -5.41     15.15 o 
   6   0  16        1.30      -31.94     24.02 o 
 -11   1  16        2.45       -2.70     16.40 o 
 -10   1  16        0.02       -4.15     14.67 o 
  -9   1  16       25.09        2.95     13.78 o 
  -8   1  16        3.97       -7.70     12.42 o 
  -7   1  16       33.28       51.50     13.24 o 
  -6   1  16        0.01       -2.60     11.33 o 
  -5   1  16        5.20      -13.96      9.31 o 
  -4   1  16      248.75      246.33     12.62 o 
  -3   1  16        5.22       16.29      7.02 o 
  -2   1  16      325.47      323.97     12.74 o 
  -1   1  16       33.83       45.18      9.23 o 
   0   1  16       33.29       16.31      8.51 o 
   1   1  16       73.50       87.34      9.74 o 
   2   1  16      299.85      322.58     13.48 o 
   3   1  16      590.59      571.18     17.70 o 
   4   1  16       37.35       28.14     11.12 o 
   5   1  16      133.93      113.97     14.50 o 
   6   1  16        0.12      -18.24     17.20 o 
 -11   2  16        5.48      -19.54     21.98 o 
 -10   2  16        0.09      -21.75     14.66 o 
  -9   2  16       25.86       15.73     13.94 o 
  -8   2  16      386.08      331.22     21.95 o 
  -7   2  16       62.14       79.72     14.71 o 
  -6   2  16      132.13      153.56     14.07 o 
  -5   2  16       38.95       21.08     10.19 o 
  -4   2  16        8.64       -6.73      7.94 o 
  -3   2  16      182.15      217.26     10.66 o 
  -2   2  16      528.13      527.74     15.83 o 
  -1   2  16      546.34      532.17     17.39 o 
   0   2  16        0.11       -8.20      8.82 o 
   1   2  16       28.52       28.67      9.32 o 
   2   2  16       72.41       87.06     10.60 o 
   3   2  16       53.93       53.31     11.68 o 
   4   2  16       23.40        2.98     10.86 o 
   5   2  16        0.93       -5.43     14.11 o 
   6   2  16      108.82       91.13     17.45 o 
 -11   3  16        0.00      -18.39     15.82 o 
 -10   3  16        0.17      -21.31     16.28 o 
  -9   3  16       26.39       30.16     18.22 o 
  -8   3  16      103.86      116.79     16.97 o 
  -7   3  16       55.92       37.73     14.12 o 
  -6   3  16      161.92      172.33     15.74 o 
  -5   3  16        4.97      -14.11      9.41 o 
  -4   3  16       16.96        4.89      8.62 o 
  -3   3  16      946.37      998.97     23.25 o 
  -2   3  16      575.04      560.33     16.18 o 
  -1   3  16      228.02      290.87     12.78 o 
   0   3  16      449.11      438.41     16.23 o 
   1   3  16        1.33      -11.61      7.74 o 
   2   3  16       32.92       34.10     10.92 o 
   3   3  16       16.75        2.47      9.21 o 
   4   3  16      463.55      481.43     21.69 o 
   5   3  16       83.19       93.24     15.20 o 
   6   3  16       10.81       10.76     15.65 o 
 -11   4  16        0.86        1.17     16.98 o 
 -10   4  16       47.78       52.85     16.34 o 
  -9   4  16        1.69       -1.69     13.66 o 
  -8   4  16      122.64      101.36     16.38 o 
  -7   4  16       30.56       17.44     14.17 o 
  -6   4  16        0.64       -2.37     11.63 o 
  -5   4  16       21.64       17.20     11.21 o 
  -4   4  16       29.22       -5.06      9.03 o 
  -3   4  16      203.74      195.72     12.13 o 
  -2   4  16       62.89       46.48      9.33 o 
  -1   4  16      295.04      303.78     13.09 o 
   0   4  16      429.55      402.84     15.86 o 
   1   4  16       12.93        5.05      9.84 o 
   2   4  16       39.43       14.99     11.75 o 
   3   4  16        4.12       -7.96     12.05 o 
   4   4  16        6.97        0.73     12.87 o 
   5   4  16       35.75       37.07     14.48 o 
   6   4  16        0.56       -6.97     15.44 o 
 -10   5  16        3.16      -17.33     14.42 o 
  -9   5  16        1.03      -14.84     13.62 o 
  -8   5  16       44.55       56.67     15.40 o 
  -7   5  16      102.80       80.20     15.67 o 
  -6   5  16       16.02       14.57     13.63 o 
  -5   5  16       24.19       15.61     13.04 o 
  -4   5  16        5.73      -13.34      8.89 o 
  -3   5  16      317.11      314.20     18.45 o 
  -2   5  16       12.95      -11.80      8.74 o 
  -1   5  16      180.84      187.58     12.91 o 
   0   5  16       80.88       78.68      9.73 o 
   1   5  16      295.58      315.53     20.40 o 
   2   5  16      137.34      144.30     16.67 o 
   3   5  16        0.96      -19.03     12.69 o 
   4   5  16       44.39        0.80     13.19 o 
   5   5  16        0.31      -20.05     13.37 o 
   6   5  16        0.85       -7.19     16.13 o 
 -10   6  16        0.16       12.35     15.71 o 
  -9   6  16       18.59        9.70     15.21 o 
  -8   6  16       27.26        2.13     21.57 o 
  -7   6  16        7.66       -6.76     12.73 o 
  -6   6  16      841.90      912.34     28.61 o 
  -5   6  16        2.98      -15.14     10.09 o 
  -4   6  16      201.82      177.58     16.45 o 
  -3   6  16       21.49        8.10     18.57 o 
  -2   6  16        0.63      -16.07     10.71 o 
  -1   6  16     1903.48     1986.70     37.09 o 
   0   6  16      200.23      215.39     16.28 o 
   1   6  16      347.21      368.60     21.72 o 
   2   6  16       56.53       53.02     21.51 o 
   3   6  16        3.83       -9.16     13.08 o 
   4   6  16        2.82      -10.83     13.82 o 
   5   6  16       36.88        8.88     15.74 o 
   6   6  16       60.04       50.84     17.62 o 
 -10   7  16       12.08       25.46     17.12 o 
  -9   7  16       75.67       99.09     17.86 o 
  -8   7  16        1.49       -0.44     14.08 o 
  -7   7  16       49.11       40.03     13.83 o 
  -6   7  16        8.38       27.38     12.72 o 
  -5   7  16      188.69      142.76     15.85 o 
  -4   7  16      115.15      165.52     16.99 o 
  -3   7  16      544.77      563.35     23.74 o 
  -2   7  16      585.84      555.59     20.19 o 
  -1   7  16      996.84     1037.93     32.92 o 
   0   7  16      244.39      272.30     20.01 o 
   1   7  16      231.98      210.29     18.62 o 
   2   7  16       22.31       -3.73     13.59 o 
   3   7  16        8.84       -8.46     15.98 o 
   4   7  16      168.13      184.75     21.88 o 
   5   7  16        3.78      -23.64     15.76 o 
  -9   8  16        2.49       -4.40     15.85 o 
  -8   8  16        3.60      -19.34     17.51 o 
  -7   8  16       15.42       -9.26     12.68 o 
  -6   8  16      108.02      104.40     20.33 o 
  -5   8  16       60.19       45.38     11.78 o 
  -4   8  16        2.76      -20.45     13.63 o 
  -3   8  16      317.81      311.86     18.26 o 
  -2   8  16        3.87       -5.74     14.47 o 
  -1   8  16       10.48        8.58     14.13 o 
   0   8  16       31.35       33.89     14.50 o 
   1   8  16       51.06       22.19     14.27 o 
   2   8  16       87.41      132.99     17.34 o 
   3   8  16       20.38       -2.57     14.44 o 
   4   8  16        0.96      -22.54     24.89 o 
   5   8  16        3.51      -20.25     18.78 o 
  -9   9  16        8.79       19.35     16.95 o 
  -8   9  16        5.62      -12.30     14.71 o 
  -7   9  16        0.56      -19.32     12.88 o 
  -6   9  16       28.64       36.61     12.51 o 
  -5   9  16       47.48       48.26     11.86 o 
  -4   9  16       65.20       63.22     13.38 o 
  -3   9  16       28.73       38.00     16.71 o 
  -2   9  16       20.78       13.45     25.27 o 
  -1   9  16        1.44      -18.52     15.80 o 
   0   9  16        0.63      -12.60     13.55 o 
   1   9  16       48.05       55.57     15.80 o 
   2   9  16       19.75        5.87     14.88 o 
   3   9  16        0.07      -23.90     15.94 o 
   4   9  16       26.61      -16.12     16.66 o 
  -8  10  16       17.20       21.50     16.26 o 
  -7  10  16       12.26       20.60     14.32 o 
  -6  10  16       21.28       23.91     12.35 o 
  -5  10  16       98.91      116.73     14.01 o 
  -4  10  16       31.40       41.11     23.70 o 
  -3  10  16        4.24       -7.70     16.17 o 
  -2  10  16      179.19      158.42     20.51 o 
  -1  10  16        8.53       -7.55     18.87 o 
   0  10  16      434.27      457.60     23.85 o 
   1  10  16        6.53        6.50     14.68 o 
   2  10  16       21.35      -20.43     14.71 o 
   3  10  16        2.98      -24.99     16.66 o 
   4  10  16        4.47      -17.28     17.34 o 
  -8  11  16        6.74        8.36     16.64 o 
  -7  11  16        5.49        1.78     14.11 o 
  -6  11  16        0.79      -16.39     13.96 o 
  -5  11  16       29.94       28.81     14.96 o 
  -4  11  16        2.79        2.73     17.18 o 
  -3  11  16        0.67       21.43     17.18 o 
  -2  11  16        0.01       -9.31     16.07 o 
  -1  11  16        0.01      -21.05     14.03 o 
   0  11  16       47.21       47.23     22.68 o 
   1  11  16       28.99        4.57     15.47 o 
   2  11  16       32.30       17.37     16.28 o 
   3  11  16        9.70      -10.94     17.66 o 
  -7  12  16        4.80        7.58     18.26 o 
  -6  12  16        0.09      -14.28     14.64 o 
  -5  12  16        0.10       -6.58     14.70 o 
  -4  12  16       17.28       25.12     18.72 o 
  -3  12  16        0.91      -23.91     15.94 o 
  -2  12  16       11.84      -12.24     16.76 o 
  -1  12  16        3.30      -22.00     14.67 o 
   0  12  16       27.49       14.17     16.02 o 
   1  12  16        0.01      -22.86     15.24 o 
   2  12  16        0.05      -35.15     26.52 o 
  -6  13  16        0.89       -3.95     15.64 o 
  -5  13  16       21.68       21.95     15.91 o 
  -4  13  16        0.05       13.16     18.50 o 
  -3  13  16       16.62       13.45     18.73 o 
  -2  13  16       20.74        6.14     18.13 o 
  -1  13  16        4.70      -13.46     23.39 o 
   0  13  16        1.38      -17.56     15.75 o 
   1  13  16        2.54      -12.30     21.74 o 
  -4  14  16       57.47       51.88     20.89 o 
  -3  14  16        1.38      -27.21     18.14 o 
  -2  14  16        0.06       -9.59     18.08 o 
  -1  14  16        4.33        7.90     18.96 o 
 -11   0  17        1.97       -0.81     25.24 o 
  -9   0  17       70.39       68.39     23.61 o 
  -7   0  17      156.19      123.54     21.68 o 
  -5   0  17        5.78       -9.95     13.43 o 
  -3   0  17     1729.95     1785.73     37.65 o 
  -1   0  17     2302.28     2443.30     55.15 o 
   1   0  17       14.55      -18.21     14.45 o 
   3   0  17      293.46      337.12     20.17 o 
   5   0  17       87.30      108.83     22.81 o 
 -11   1  17       40.83       45.59     18.42 o 
 -10   1  17       31.42       18.32     16.12 o 
  -9   1  17        1.41      -17.20     20.76 o 
  -8   1  17       94.50       57.32     14.71 o 
  -7   1  17        0.12        7.81     12.38 o 
  -6   1  17       92.87       87.98     13.90 o 
  -5   1  17      185.99      208.58     14.56 o 
  -4   1  17       54.26       58.41     10.46 o 
  -3   1  17      166.98      207.48     18.29 o 
  -2   1  17      167.05      200.55     11.64 o 
  -1   1  17      189.12      236.95     13.01 o 
   0   1  17     1107.31     1227.53     24.17 o 
   1   1  17        2.45       -0.31      9.07 o 
   2   1  17       99.13      129.47     12.02 o 
   3   1  17       69.32      106.74     12.69 o 
   4   1  17       67.68       65.31     15.16 o 
   5   1  17       19.85       -6.97     12.59 o 
   6   1  17        0.13      -25.41     16.94 o 
 -10   2  17        3.78      -28.40     19.95 o 
  -9   2  17        8.76       -0.62     13.47 o 
  -8   2  17        2.07        9.80     12.89 o 
  -7   2  17       10.80        6.26     12.85 o 
  -6   2  17        4.51        9.24     10.85 o 
  -5   2  17       18.59       -0.74     10.83 o 
  -4   2  17       75.51       49.16     10.72 o 
  -3   2  17      123.02      106.02      9.62 o 
  -2   2  17       26.48       45.51      9.81 o 
  -1   2  17      466.12      446.19     16.23 o 
   0   2  17       49.60       80.30     11.41 o 
   1   2  17      184.24      240.57     13.56 o 
   2   2  17       23.58        9.73      9.74 o 
   3   2  17       30.15       10.27     11.20 o 
   4   2  17        1.21        6.10     11.31 o 
   5   2  17        0.04       -9.43     14.52 o 
   6   2  17       41.46       34.54     17.19 o 
 -10   3  17        7.11       -3.34     16.40 o 
  -9   3  17        0.79      -11.04     13.70 o 
  -8   3  17       70.53       69.37     24.22 o 
  -7   3  17       28.13       22.97     14.03 o 
  -6   3  17        0.01      -14.26     11.57 o 
  -5   3  17      162.37      126.22     13.47 o 
  -4   3  17        4.01      -17.58     11.72 o 
  -3   3  17      101.02       42.49      8.94 o 
  -2   3  17        0.45      -10.58      9.54 o 
  -1   3  17        2.06      -14.22      9.48 o 
   0   3  17      305.68      294.20     15.35 o 
   1   3  17       17.35       19.82      9.01 o 
   2   3  17       60.82       54.41     11.78 o 
   3   3  17       33.02       59.97     15.12 o 
   4   3  17       37.95       22.12     13.69 o 
   5   3  17        3.34       -5.84     14.88 o 
   6   3  17        0.27      -20.30     15.32 o 
 -10   4  17        0.06      -12.20     14.75 o 
  -9   4  17      124.63       89.56     20.53 o 
  -8   4  17        1.81      -21.69     14.46 o 
  -7   4  17      488.71      461.55     24.92 o 
  -6   4  17        0.26      -16.82     11.21 o 
  -5   4  17        0.76      -16.69     11.12 o 
  -4   4  17       67.62       28.46     10.29 o 
  -3   4  17        7.95      -10.44     10.95 o 
  -2   4  17     1279.83     1335.83     26.43 o 
  -1   4  17        3.37        1.39      9.54 o 
   0   4  17      454.03      466.99     15.77 o 
   1   4  17      493.29      448.41     20.01 o 
   2   4  17       46.68       53.70     13.84 o 
   3   4  17        0.09      -11.00     12.69 o 
   4   4  17       18.07       32.87     14.15 o 
   5   4  17        1.23      -19.33     12.89 o 
 -10   5  17        0.39      -21.42     14.70 o 
  -9   5  17       11.30       10.50     14.86 o 
  -8   5  17        0.02       -5.21     13.81 o 
  -7   5  17        0.20       -6.53     12.10 o 
  -6   5  17      101.85       83.52     14.26 o 
  -5   5  17       50.10       20.04     12.58 o 
  -4   5  17       80.03       50.93     11.44 o 
  -3   5  17       19.04        1.67     15.88 o 
  -2   5  17        7.09       -7.23      9.78 o 
  -1   5  17       25.72       20.39      9.71 o 
   0   5  17      149.00      139.25     12.50 o 
   1   5  17       69.87       74.72     15.37 o 
   2   5  17       80.20       87.72     15.75 o 
   3   5  17       34.65       40.28     14.15 o 
   4   5  17       85.35       86.97     15.78 o 
   5   5  17        5.66       -7.91     13.88 o 
 -10   6  17        1.40        9.58     16.13 o 
  -9   6  17        0.77      -14.88     14.67 o 
  -8   6  17        9.59       -7.14     14.40 o 
  -7   6  17        2.56       10.82     13.13 o 
  -6   6  17        8.19       17.07     12.74 o 
  -5   6  17      251.57      252.99     17.31 o 
  -4   6  17       32.62       13.91     12.67 o 
  -3   6  17      396.29      386.25     19.54 o 
  -2   6  17      322.09      327.42     17.44 o 
  -1   6  17      136.03      176.78     13.21 o 
   0   6  17      110.84      110.07     16.33 o 
   1   6  17       17.12        7.88     13.48 o 
   2   6  17       81.93       93.74     16.06 o 
   3   6  17       75.02       62.88     23.15 o 
   4   6  17       13.61      -10.31     13.61 o 
   5   6  17        0.02      -20.24     13.49 o 
  -9   7  17        1.79       -5.25     15.38 o 
  -8   7  17        0.40      -15.23     21.36 o 
  -7   7  17        2.41       -2.39     12.91 o 
  -6   7  17       94.93       91.47     15.00 o 
  -5   7  17       39.00       42.52     10.43 o 
  -4   7  17       16.98       16.25     12.34 o 
  -3   7  17       29.48       45.40     12.88 o 
  -2   7  17        0.42      -17.22     13.36 o 
  -1   7  17       37.91       26.02     14.38 o 
   0   7  17      214.67      235.68     19.18 o 
   1   7  17       47.07       24.42     15.28 o 
   2   7  17        3.28      -16.00     13.59 o 
   3   7  17       11.88      -15.88     14.63 o 
   4   7  17        2.02      -16.83     14.25 o 
   5   7  17       34.80       24.09     15.45 o 
  -9   8  17       47.87       71.88     18.55 o 
  -8   8  17        0.91        1.50     15.08 o 
  -7   8  17       34.39       15.58     13.74 o 
  -6   8  17        0.01       -6.01     12.56 o 
  -5   8  17      114.17       96.84     13.10 o 
  -4   8  17        0.12      -11.03     11.89 o 
  -3   8  17        3.81      -14.80     15.50 o 
  -2   8  17       15.11       10.67     15.93 o 
  -1   8  17        0.65      -14.38     13.61 o 
   0   8  17      100.44      121.21     16.66 o 
   1   8  17       22.99       17.62     14.59 o 
   2   8  17        0.01      -20.97     13.98 o 
   3   8  17       21.88       15.74     15.35 o 
   4   8  17        4.94      -21.96     14.64 o 
  -8   9  17        0.35        3.80     15.91 o 
  -7   9  17        3.70       -4.47     16.33 o 
  -6   9  17        2.49       -1.33     14.45 o 
  -5   9  17        5.70       -8.44     11.48 o 
  -4   9  17        4.40       18.18     17.05 o 
  -3   9  17        4.69      -13.84     16.26 o 
  -2   9  17        2.47       -1.04     16.05 o 
  -1   9  17        0.74       -0.37     15.16 o 
   0   9  17       18.55        2.61     14.92 o 
   1   9  17       90.44       87.87     16.95 o 
   2   9  17      100.32      111.29     17.71 o 
   3   9  17       86.64       70.70     17.64 o 
   4   9  17       72.93       53.61     17.42 o 
  -8  10  17        6.72       -8.61     16.56 o 
  -7  10  17        0.79       -0.72     13.84 o 
  -6  10  17       19.67       -1.52     13.22 o 
  -5  10  17        5.34       23.71     15.01 o 
  -4  10  17       13.61       11.97     17.90 o 
  -3  10  17       36.37        2.61     16.54 o 
  -2  10  17        0.18        4.54     16.87 o 
  -1  10  17       77.03       77.76     16.83 o 
   0  10  17        4.01      -14.19     18.90 o 
   1  10  17       11.05        4.22     22.40 o 
   2  10  17        0.28      -23.14     15.63 o 
   3  10  17       63.27       56.65     17.81 o 
  -7  11  17        0.72       -7.18     14.48 o 
  -6  11  17        1.31      -10.88     20.03 o 
  -5  11  17        1.43      -10.35     14.45 o 
  -4  11  17       18.60        7.62     31.35 o 
  -3  11  17      104.27      128.33     20.86 o 
  -2  11  17        0.12       -9.09     16.87 o 
  -1  11  17       11.14       11.40     17.39 o 
   0  11  17       29.89        4.01     15.40 o 
   1  11  17        3.18      -22.06     14.70 o 
   2  11  17        5.09      -22.40     14.93 o 
  -6  12  17        3.27       17.49     17.04 o 
  -5  12  17        0.48        7.40     15.90 o 
  -4  12  17       32.15       50.04     19.84 o 
  -3  12  17        0.85       -8.76     17.35 o 
  -2  12  17        1.41       -9.22     17.78 o 
  -1  12  17        5.08       10.56     18.28 o 
   0  12  17        1.18      -23.43     15.62 o 
   1  12  17        0.51      -26.82     21.26 o 
  -5  13  17       41.63       76.49     18.25 o 
  -4  13  17      152.47      172.74     24.22 o 
  -3  13  17        8.22       44.38     19.87 o 
  -2  13  17        2.66       -7.87     18.49 o 
  -1  13  17       27.60       24.40     19.79 o 
   0  13  17       24.47       12.16     22.09 o 
 -10   0  18       45.55       12.21     23.61 o 
  -8   0  18        0.13      -24.03     16.02 o 
  -6   0  18        7.91       -7.62     16.97 o 
  -4   0  18        3.40      -19.33     12.88 o 
  -2   0  18     1070.01     1126.06     38.79 o 
   0   0  18      123.67      129.18     16.44 o 
   2   0  18      288.58      310.46     20.32 o 
   4   0  18        9.04       12.02     20.59 o 
 -10   1  18       45.45       53.27     18.13 o 
  -9   1  18       67.13       92.31     18.73 o 
  -8   1  18       48.19       21.15     19.58 o 
  -7   1  18      246.43      196.46     17.21 o 
  -6   1  18        0.65       -0.68     17.47 o 
  -5   1  18       73.17       57.73     12.16 o 
  -4   1  18      190.17      175.96     13.38 o 
  -3   1  18       12.11        4.34      8.99 o 
  -2   1  18      222.09      294.08     13.57 o 
  -1   1  18      447.49      459.08     15.94 o 
   0   1  18      109.83      129.88     11.57 o 
   1   1  18       54.45       93.43     11.90 o 
   2   1  18        0.88       -6.42     10.27 o 
   3   1  18       24.37       41.45     12.20 o 
   4   1  18       78.80       71.97     15.42 o 
   5   1  18        0.17      -22.32     14.88 o 
 -10   2  18        6.90       15.63     26.05 o 
  -9   2  18       17.03        3.07     14.08 o 
  -8   2  18        4.68       -2.67     13.66 o 
  -7   2  18        4.19       14.86     16.17 o 
  -6   2  18      643.94      579.25     21.63 o 
  -5   2  18        1.39        5.09     12.19 o 
  -4   2  18      134.85      124.42     12.70 o 
  -3   2  18      146.68      164.17     11.88 o 
  -2   2  18      379.64      393.60     14.60 o 
  -1   2  18      154.31      204.00     13.92 o 
   0   2  18      190.17      234.15     14.16 o 
   1   2  18      145.29      194.41     13.54 o 
   2   2  18        0.12       -7.94     11.08 o 
   3   2  18       26.70       12.28     11.77 o 
   4   2  18        4.48      -10.17     15.00 o 
   5   2  18        1.80      -12.41     15.86 o 
 -10   3  18       31.85       63.99     33.38 o 
  -9   3  18        0.01       -0.85     18.05 o 
  -8   3  18      103.59       79.19     16.34 o 
  -7   3  18      247.94      205.63     18.70 o 
  -6   3  18       69.28       87.36     14.92 o 
  -5   3  18       26.55        3.09     13.74 o 
  -4   3  18        9.47      -12.90     11.98 o 
  -3   3  18      169.65      184.00     14.76 o 
  -2   3  18       12.42        6.76      9.86 o 
  -1   3  18      648.91      662.76     18.68 o 
   0   3  18       50.61       72.82     12.23 o 
   1   3  18      130.43      112.41     11.16 o 
   2   3  18      269.57      312.60     18.14 o 
   3   3  18       30.48       36.11     14.57 o 
   4   3  18        2.76      -11.68     13.51 o 
   5   3  18       26.34       14.39     16.18 o 
 -10   4  18       10.58       -5.39     17.20 o 
  -9   4  18        2.61        7.29     15.67 o 
  -8   4  18        0.27       -2.14     13.94 o 
  -7   4  18        0.21       -6.75     14.06 o 
  -6   4  18      123.60      123.33     19.86 o 
  -5   4  18      358.43      369.23     20.10 o 
  -4   4  18      114.87      135.10     13.76 o 
  -3   4  18       19.60        5.69     10.44 o 
  -2   4  18       13.68        7.96      9.94 o 
  -1   4  18      234.51      274.63     13.85 o 
   0   4  18      362.54      364.22     15.09 o 
   1   4  18       98.63       98.95     16.30 o 
   2   4  18       91.96      123.70     15.80 o 
   3   4  18      231.98      242.63     19.03 o 
   4   4  18       22.64       26.43     14.79 o 
   5   4  18        3.63      -11.14     15.97 o 
 -10   5  18       22.29       31.51     17.10 o 
  -9   5  18      178.14      172.50     21.90 o 
  -8   5  18        1.63        8.18     14.28 o 
  -7   5  18       60.91       82.13     15.24 o 
  -6   5  18       62.58       35.17     13.70 o 
  -5   5  18       54.60       52.28     13.67 o 
  -4   5  18        0.00        0.35      9.75 o 
  -3   5  18      420.55      437.04     18.94 o 
  -2   5  18        1.72      -14.07      9.38 o 
  -1   5  18        1.85       -2.80      9.86 o 
   0   5  18        3.10       -9.53     10.17 o 
   1   5  18        0.28       -0.66     13.71 o 
   2   5  18       12.21        1.16     14.14 o 
   3   5  18      222.15      253.18     19.47 o 
   4   5  18        0.91      -20.15     13.43 o 
  -9   6  18        2.36       -9.92     15.45 o 
  -8   6  18        0.28      -21.25     14.17 o 
  -7   6  18      153.26      161.53     17.25 o 
  -6   6  18      105.23       94.21     15.12 o 
  -5   6  18      249.77      236.35     17.62 o 
  -4   6  18       35.68       25.19     11.18 o 
  -3   6  18        0.00        8.21     12.17 o 
  -2   6  18       22.50       31.31     14.70 o 
  -1   6  18      121.07      136.59     16.88 o 
   0   6  18        4.40       -4.18     13.84 o 
   1   6  18      100.90      126.90     17.00 o 
   2   6  18      204.17      223.37     19.85 o 
   3   6  18       14.60      -13.54     14.40 o 
   4   6  18        5.59       17.62     14.56 o 
  -9   7  18        3.47        5.54     15.99 o 
  -8   7  18       50.19       70.70     17.33 o 
  -7   7  18       34.99       18.07     14.48 o 
  -6   7  18      118.48      130.28     16.16 o 
  -5   7  18        2.74       15.73     12.84 o 
  -4   7  18       27.96       -1.42     12.54 o 
  -3   7  18      269.14      273.90     17.89 o 
  -2   7  18      195.90      262.13     22.48 o 
  -1   7  18       31.18       36.29     15.05 o 
   0   7  18       99.40       95.21     19.51 o 
   1   7  18       74.36       82.11     16.33 o 
   2   7  18        6.08      -20.60     13.73 o 
   3   7  18       24.87       10.53     15.22 o 
   4   7  18        3.20      -18.25     14.90 o 
  -8   8  18        2.22       -2.65     15.57 o 
  -7   8  18       17.20       27.89     14.63 o 
  -6   8  18      195.66      176.60     17.43 o 
  -5   8  18       78.65       97.03     15.16 o 
  -4   8  18       13.89       17.03     13.34 o 
  -3   8  18       77.59       70.86     18.61 o 
  -2   8  18        5.55        2.20     16.19 o 
  -1   8  18       22.11       14.73     16.73 o 
   0   8  18      107.90       85.87     21.26 o 
   1   8  18       11.28      -21.86     14.57 o 
   2   8  18        1.08      -16.30     14.61 o 
   3   8  18       29.92       15.71     15.89 o 
  -8   9  18        5.49      -19.26     15.89 o 
  -7   9  18       32.15       27.88     14.69 o 
  -6   9  18        0.59       -3.00     13.56 o 
  -5   9  18        6.39        2.95     15.07 o 
  -4   9  18      196.13      205.33     22.97 o 
  -3   9  18        5.13       -4.86     17.06 o 
  -2   9  18       55.14       62.52     18.43 o 
  -1   9  18        2.63      -16.57     20.57 o 
   0   9  18       17.45        5.45     20.80 o 
   1   9  18       57.73       21.58     15.36 o 
   2   9  18       91.25      102.55     18.07 o 
   3   9  18       34.82       36.06     16.97 o 
  -7  10  18       14.76       10.57     15.29 o 
  -6  10  18       13.95      -21.62     16.99 o 
  -5  10  18       13.73       23.18     15.64 o 
  -4  10  18       21.48       16.58     18.37 o 
  -3  10  18        7.88       13.06     18.40 o 
  -2  10  18        0.04      -11.03     16.71 o 
  -1  10  18        8.14        1.43     17.01 o 
   0  10  18        6.09      -23.00     22.09 o 
   1  10  18       10.16      -12.67     19.99 o 
   2  10  18       42.37        8.61     16.67 o 
  -6  11  18       12.04       -3.18     18.38 o 
  -5  11  18       87.52       87.29     17.89 o 
  -4  11  18        2.06       12.02     19.19 o 
  -3  11  18        7.17        9.68     18.28 o 
  -2  11  18        4.20        5.00     17.49 o 
  -1  11  18        0.08      -22.20     17.28 o 
   0  11  18        0.42      -26.48     21.04 o 
   1  11  18       24.93        4.67     22.39 o 
  -5  12  18       45.83       63.42     17.84 o 
  -4  12  18        0.76       28.27     20.24 o 
  -3  12  18       26.18       48.69     20.58 o 
  -2  12  18        2.50        5.10     18.60 o 
  -1  12  18       21.39       36.63     19.83 o 
   0  12  18        0.28      -14.88     17.60 o 
  -9   0  19       73.37       87.93     25.24 o 
  -7   0  19      158.58      183.88     24.04 o 
  -5   0  19       11.10       17.95     15.40 o 
  -3   0  19       42.22       25.73     15.22 o 
  -1   0  19        4.02      -20.02     13.35 o 
   1   0  19        5.58      -22.82     16.10 o 
   3   0  19       81.79       67.25     22.81 o 
 -10   1  19        1.76        4.18     16.67 o 
  -9   1  19        7.68        2.88     14.43 o 
  -8   1  19       33.80        7.39     13.77 o 
  -7   1  19       36.99       27.30     13.25 o 
  -6   1  19      266.98      266.11     18.38 o 
  -5   1  19       67.79       32.03     12.56 o 
  -4   1  19      162.12      153.30     13.17 o 
  -3   1  19      261.68      225.99     14.34 o 
  -2   1  19       31.36       29.84      9.85 o 
  -1   1  19      283.96      243.62     14.42 o 
   0   1  19      195.63      218.01     15.87 o 
   1   1  19      232.88      257.36     14.94 o 
   2   1  19        2.64        6.47     11.94 o 
   3   1  19       65.26      101.97     15.27 o 
   4   1  19       58.22       37.40     17.15 o 
 -10   2  19       19.28       21.58     17.27 o 
  -9   2  19        7.39       45.86     16.34 o 
  -8   2  19        7.69       15.41     14.79 o 
  -7   2  19        6.20       -3.69     13.33 o 
  -6   2  19       94.26       74.86     13.36 o 
  -5   2  19       78.96       92.38     18.19 o 
  -4   2  19       10.09      -14.76      9.84 o 
  -3   2  19      158.27      192.98     11.80 o 
  -2   2  19      302.44      314.05     13.80 o 
  -1   2  19        8.47       -5.95      9.32 o 
   0   2  19      230.49      266.17     15.09 o 
   1   2  19        0.46       -9.04     10.75 o 
   2   2  19       24.63       26.36     12.16 o 
   3   2  19       20.08       21.98     14.51 o 
   4   2  19        3.74       -9.33     16.04 o 
  -9   3  19        0.01       -1.83     15.32 o 
  -8   3  19        0.97       -5.05     16.35 o 
  -7   3  19        2.99       20.81     17.76 o 
  -6   3  19      123.07      154.41     28.32 o 
  -5   3  19       18.15       23.66     11.86 o 
  -4   3  19       37.79       21.81     11.80 o 
  -3   3  19       55.72       38.15      9.55 o 
  -2   3  19       28.37       -2.50      9.69 o 
  -1   3  19       70.77       86.80     10.83 o 
   0   3  19      496.58      502.55     18.34 o 
   1   3  19        3.51       -4.25     11.76 o 
   2   3  19       57.84       67.52     15.53 o 
   3   3  19       89.82       93.24     15.92 o 
   4   3  19       45.65       24.49     16.77 o 
  -9   4  19        1.23       -3.15     17.68 o 
  -8   4  19       62.89       70.55     16.85 o 
  -7   4  19        2.06       14.33     13.91 o 
  -6   4  19      103.97      140.88     17.86 o 
  -5   4  19        1.76       -7.66     11.96 o 
  -4   4  19        2.25       -8.98     10.94 o 
  -3   4  19      120.55      137.98     13.15 o 
  -2   4  19      333.45      352.06     16.27 o 
  -1   4  19       40.03       48.68     10.77 o 
   0   4  19      315.75      387.09     15.89 o 
   1   4  19      113.23       98.42     15.75 o 
   2   4  19       17.98        4.18     14.20 o 
   3   4  19      208.23      236.86     19.49 o 
   4   4  19       26.57       27.25     14.65 o 
  -9   5  19       39.01       31.00     17.35 o 
  -8   5  19        1.68       18.59     20.50 o 
  -7   5  19      138.76      147.65     18.96 o 
  -6   5  19        1.24       -0.70     12.41 o 
  -5   5  19       24.91       44.62     13.63 o 
  -4   5  19      113.94       83.67     14.40 o 
  -3   5  19      142.22      176.52     15.24 o 
  -2   5  19       57.57       85.64     12.32 o 
  -1   5  19      120.18      122.49     12.37 o 
   0   5  19        7.88        1.85     14.61 o 
   1   5  19        4.78        2.63     14.81 o 
   2   5  19       37.35       44.51     15.36 o 
   3   5  19       64.99      101.14     16.36 o 
   4   5  19        0.21      -19.92     14.21 o 
  -9   6  19       18.79        9.12     21.45 o 
  -8   6  19       19.82       18.03     16.30 o 
  -7   6  19       23.57       23.03     14.35 o 
  -6   6  19       22.64       -4.46     21.51 o 
  -5   6  19       16.58        8.81     12.90 o 
  -4   6  19       18.98      -18.25     12.17 o 
  -3   6  19      212.90      236.48     18.57 o 
  -2   6  19       10.83        7.20     14.89 o 
  -1   6  19      144.97      106.66     16.95 o 
   0   6  19        0.00       -1.44     13.84 o 
   1   6  19       11.70       11.48     15.75 o 
   2   6  19        6.84      -13.70     14.44 o 
   3   6  19        0.34       -8.82     13.89 o 
  -8   7  19       63.05       91.08     18.95 o 
  -7   7  19       20.88       52.41     15.52 o 
  -6   7  19      121.97      165.16     17.19 o 
  -5   7  19       60.09       62.48     14.83 o 
  -4   7  19       21.45       15.79     13.81 o 
  -3   7  19        0.00      -12.14     16.44 o 
  -2   7  19       19.39        9.44     16.88 o 
  -1   7  19       45.88       32.44     19.39 o 
   0   7  19        4.16        9.77     14.59 o 
   1   7  19        0.27      -17.45     14.13 o 
   2   7  19        3.43        6.31     15.11 o 
   3   7  19        3.87       -6.15     15.38 o 
  -8   8  19        5.62       -0.15     17.21 o 
  -7   8  19      173.33      205.12     19.40 o 
  -6   8  19       29.48       26.50     14.41 o 
  -5   8  19       21.40       13.23     13.60 o 
  -4   8  19        7.03       17.04     18.10 o 
  -3   8  19       12.08       12.94     17.49 o 
  -2   8  19       17.85       57.16     19.20 o 
  -1   8  19       82.31      106.56     19.71 o 
   0   8  19        1.19      -13.70     14.49 o 
   1   8  19        1.14      -21.48     14.32 o 
   2   8  19       54.81       53.93     16.82 o 
  -7   9  19       14.81       24.88     15.24 o 
  -6   9  19       20.16       16.70     14.59 o 
  -5   9  19        6.04       -0.46     24.65 o 
  -4   9  19      136.99      184.65     23.03 o 
  -3   9  19        1.68       -0.24     17.07 o 
  -2   9  19        8.69       35.91     18.11 o 
  -1   9  19       12.40       32.68     18.17 o 
   0   9  19        6.88      -13.92     15.13 o 
   1   9  19       11.40      -18.58     25.85 o 
   2   9  19       11.72      -20.04     15.28 o 
  -6  10  19        0.04      -26.79     17.99 o 
  -5  10  19        4.37      -23.15     24.07 o 
  -4  10  19        4.22        2.24     18.63 o 
  -3  10  19        2.95       -7.38     18.10 o 
  -2  10  19       59.40       56.67     19.64 o 
  -1  10  19        1.83        3.65     17.82 o 
   0  10  19        0.04       -2.24     17.38 o 
   1  10  19        3.16      -28.38     18.92 o 
  -5  11  19        2.19        0.92     19.20 o 
  -4  11  19        0.85      -26.60     18.85 o 
  -3  11  19       37.76       36.25     20.74 o 
  -2  11  19        9.05       18.30     19.26 o 
  -1  11  19       11.16       19.00     18.76 o 
   0  11  19        1.79      -18.41     17.36 o 
  -8   0  20        0.04      -14.22     18.52 o 
  -6   0  20        3.06      -25.99     32.16 o 
  -4   0  20        9.69        5.77     15.38 o 
  -2   0  20        5.65      -16.24     10.83 o 
   0   0  20       58.98       40.27     15.06 o 
   2   0  20       73.21       47.72     23.50 o 
  -9   1  20        2.06       11.72     15.66 o 
  -8   1  20       27.58        0.41     14.38 o 
  -7   1  20       98.83       75.76     15.00 o 
  -6   1  20        5.06      -14.49     11.37 o 
  -5   1  20        2.20      -15.69     10.58 o 
  -4   1  20       47.93       17.54     11.01 o 
  -3   1  20       84.26       47.55     12.44 o 
  -2   1  20        0.92      -12.50      9.29 o 
  -1   1  20        4.54      -15.54     10.36 o 
   0   1  20       14.16       -9.15     10.92 o 
   1   1  20      122.34      135.66     13.34 o 
   2   1  20       27.55       23.71     13.06 o 
   3   1  20       10.88       10.63     13.94 o 
  -9   2  20        9.92       48.58     16.76 o 
  -8   2  20        3.47       -3.78     14.21 o 
  -7   2  20        2.33       -8.33     13.51 o 
  -6   2  20        3.73       -5.29     11.47 o 
  -5   2  20      127.28       99.26     14.73 o 
  -4   2  20       64.53       62.91     12.06 o 
  -3   2  20        1.12      -10.68     10.22 o 
  -2   2  20       93.29       89.90     11.87 o 
  -1   2  20       60.70       47.42     10.56 o 
   0   2  20        5.22      -10.94     10.90 o 
   1   2  20       31.73       29.51     12.86 o 
   2   2  20      116.92      158.40     15.46 o 
   3   2  20       16.65       22.53     16.75 o 
  -9   3  20       21.51       18.05     16.15 o 
  -8   3  20        0.00      -18.47     14.44 o 
  -7   3  20        0.67      -12.44     16.56 o 
  -6   3  20        3.22      -14.98     11.79 o 
  -5   3  20        8.58        3.74     12.04 o 
  -4   3  20        0.52       -9.53     11.47 o 
  -3   3  20        7.88       -0.40     13.31 o 
  -2   3  20       37.29       21.77     10.69 o 
  -1   3  20       17.55       -7.91      9.83 o 
   0   3  20       56.96       76.95     12.47 o 
   1   3  20      143.37      194.05     15.84 o 
   2   3  20        4.40        1.64     14.01 o 
   3   3  20        8.05       -4.13     14.06 o 
  -9   4  20       16.36        9.13     16.01 o 
  -8   4  20        1.12        9.10     14.92 o 
  -7   4  20       46.05       37.14     24.21 o 
  -6   4  20       15.05        8.06     13.53 o 
  -5   4  20       68.12       80.88     14.77 o 
  -4   4  20       15.74        7.48     11.83 o 
  -3   4  20       25.14       31.59     11.71 o 
  -2   4  20       47.74       55.31     11.95 o 
  -1   4  20      108.54      128.22     12.63 o 
   0   4  20       41.06       40.91     14.76 o 
   1   4  20        1.05       13.56     14.17 o 
   2   4  20       35.57       39.79     15.38 o 
   3   4  20        3.45       -5.34     14.17 o 
  -8   5  20      125.31      111.60     19.13 o 
  -7   5  20      219.82      252.47     19.82 o 
  -6   5  20       73.61      103.29     17.63 o 
  -5   5  20        3.03       -2.43     12.85 o 
  -4   5  20       14.16       13.50     13.12 o 
  -3   5  20        0.86       -2.89     12.30 o 
  -2   5  20      111.34      175.10     14.46 o 
  -1   5  20      103.47      154.27     16.28 o 
   0   5  20        0.02        1.89     14.91 o 
   1   5  20       92.94       89.58     16.03 o 
   2   5  20       42.45       50.15     15.46 o 
   3   5  20       25.99        0.58     14.99 o 
  -8   6  20        2.31        3.13     15.49 o 
  -7   6  20       15.43       25.88     14.92 o 
  -6   6  20       20.40       55.87     15.02 o 
  -5   6  20        5.25        7.07     13.44 o 
  -4   6  20       16.06        0.33     12.99 o 
  -3   6  20        0.90        7.58     13.31 o 
  -2   6  20      148.42      179.02     26.46 o 
  -1   6  20        0.01       16.34     17.18 o 
   0   6  20       31.08       26.24     18.75 o 
   1   6  20       32.02       26.71     15.49 o 
   2   6  20        0.78       10.76     14.61 o 
  -7   7  20       24.28        6.05     14.76 o 
  -6   7  20        2.91       10.67     14.05 o 
  -5   7  20        2.48       19.24     13.87 o 
  -4   7  20        6.04       -7.57     12.71 o 
  -3   7  20       27.55       51.53     19.20 o 
  -2   7  20        0.59        1.53     17.49 o 
  -1   7  20       81.30       90.97     23.17 o 
   0   7  20       16.23       -7.54     14.85 o 
   1   7  20        4.06      -21.36     15.86 o 
   2   7  20       12.57       -4.24     15.49 o 
  -7   8  20       23.78       14.71     15.04 o 
  -6   8  20       11.87       22.25     14.91 o 
  -5   8  20       10.03        4.90     18.23 o 
  -4   8  20        0.58       -5.92     24.83 o 
  -3   8  20        0.35       -4.20     17.94 o 
  -2   8  20       58.26       84.28     20.51 o 
  -1   8  20      101.07      120.24     20.99 o 
   0   8  20        0.10      -22.47     14.98 o 
   1   8  20        0.33       -7.63     20.45 o 
  -6   9  20        0.51      -24.42     18.13 o 
  -5   9  20        2.55      -14.02     17.69 o 
  -4   9  20       21.83        2.96     18.79 o 
  -3   9  20        3.15       -3.87     18.76 o 
  -2   9  20      158.18      195.64     24.04 o 
  -1   9  20        1.01        5.56     18.17 o 
   0   9  20       18.26      -14.37     22.48 o 
  -5  10  20       48.99       35.47     20.67 o 
  -4  10  20       17.20       11.42     20.34 o 
  -3  10  20       25.96       25.95     19.56 o 
  -2  10  20        8.17        2.65     18.64 o 
  -1  10  20       12.99       18.99     18.96 o 
  -7   0  21      137.56      142.48     34.20 o 
  -5   0  21      161.21      168.23     26.03 o 
  -3   0  21       13.22      -10.45     15.34 o 
  -1   0  21       16.98      -21.45     14.30 o 
   1   0  21       34.98       36.08     18.49 o 
  -8   1  21       16.42       10.75     23.26 o 
  -7   1  21        4.55       19.29     13.90 o 
  -6   1  21        1.71       -2.90     12.44 o 
  -5   1  21        7.09      -10.40     11.03 o 
  -4   1  21       58.73       45.64     11.87 o 
  -3   1  21        0.03      -15.93     10.62 o 
  -2   1  21        2.01      -16.75     11.17 o 
  -1   1  21        3.35      -16.36     10.91 o 
   0   1  21       17.57       -0.32     11.55 o 
   1   1  21        0.56      -16.60     13.24 o 
   2   1  21       18.89       21.48     13.21 o 
  -8   2  21        2.06      -17.35     14.17 o 
  -7   2  21        2.32      -12.59     15.28 o 
  -6   2  21       28.66        3.38     12.70 o 
  -5   2  21        6.68       -1.50     12.30 o 
  -4   2  21      177.23      188.82     15.00 o 
  -3   2  21        0.24      -13.13     10.74 o 
  -2   2  21        7.10       -1.85     10.66 o 
  -1   2  21        9.43      -15.14     10.10 o 
   0   2  21       55.60       36.41     12.39 o 
   1   2  21        1.47        3.52     12.65 o 
   2   2  21       11.93       11.10     14.75 o 
  -8   3  21       17.76       24.20     15.94 o 
  -7   3  21       15.86        8.96     23.80 o 
  -6   3  21        0.37       -9.25     12.32 o 
  -5   3  21       66.18       96.22     14.48 o 
  -4   3  21        4.35       15.66     14.15 o 
  -3   3  21       40.92       29.51     11.85 o 
  -2   3  21       42.73       25.95     11.39 o 
  -1   3  21       58.32       81.96     11.75 o 
   0   3  21        8.12       -0.09     10.93 o 
   1   3  21       47.80       64.78     16.28 o 
   2   3  21        0.00      -20.66     13.78 o 
  -8   4  21       16.92       -0.72     15.80 o 
  -7   4  21        8.77       10.74     14.14 o 
  -6   4  21       31.49       42.14     25.50 o 
  -5   4  21       12.90      -10.90     12.85 o 
  -4   4  21       11.56        3.95     12.85 o 
  -3   4  21       21.39       25.89     13.59 o 
  -2   4  21      211.04      262.97     15.84 o 
  -1   4  21       10.20        4.40     11.00 o 
   0   4  21      115.16      159.86     17.57 o 
   1   4  21       75.40      109.25     16.88 o 
   2   4  21        0.02      -25.06     16.95 o 
  -7   5  21        4.31      -15.10     18.80 o 
  -6   5  21       17.09       37.65     16.57 o 
  -5   5  21        0.01       -4.15     13.48 o 
  -4   5  21      180.99      188.71     17.82 o 
  -3   5  21       53.84       66.12     16.12 o 
  -2   5  21        0.72      -13.27     12.40 o 
  -1   5  21       13.83       17.70     17.65 o 
   0   5  21        2.05        7.39     15.44 o 
   1   5  21       11.01        2.49     14.88 o 
  -7   6  21       21.16        3.09     20.57 o 
  -6   6  21       35.83       26.06     16.33 o 
  -5   6  21       39.19       12.45     14.15 o 
  -4   6  21        0.59       -3.18     15.28 o 
  -3   6  21        3.54       -3.55     22.36 o 
  -2   6  21       45.84       61.80     19.52 o 
  -1   6  21       16.82      -16.76     17.18 o 
   0   6  21       11.37        7.14     15.53 o 
   1   6  21        1.73      -21.92     14.61 o 
  -6   7  21        8.54       -2.77     14.21 o 
  -5   7  21       36.33       55.50     15.37 o 
  -4   7  21       20.06        1.08     17.64 o 
  -3   7  21       55.24       62.71     20.31 o 
  -2   7  21       23.85       16.16     18.93 o 
  -1   7  21       25.40       23.51     18.49 o 
   0   7  21        6.33      -16.36     17.75 o 
  -6   8  21        3.50        1.13     14.70 o 
  -5   8  21        1.63        3.45     18.42 o 
  -4   8  21        0.25       11.38     24.58 o 
  -3   8  21       18.66       34.07     20.01 o 
  -2   8  21        3.33       22.25     19.41 o 
  -1   8  21        0.01       10.89     18.54 o 
   0   8  21        7.69       12.91     18.62 o 
  -4   9  21        0.26      -15.59     23.64 o 
  -3   9  21        0.74       22.68     19.88 o 
  -2   9  21       88.57      127.71     22.86 o 
  -6   0  22       36.71       53.42     23.15 o 
  -4   0  22       23.21       16.00     17.48 o 
  -2   0  22        5.89      -23.84     15.89 o 
   0   0  22       69.90       94.72     20.92 o 
  -7   1  22       17.23        8.64     16.48 o 
  -6   1  22       32.49       30.99     14.02 o 
  -5   1  22      112.97      145.24     14.90 o 
  -4   1  22       24.40       27.47     12.11 o 
  -3   1  22       39.72       40.02     12.52 o 
  -2   1  22        9.12       -1.07     11.59 o 
  -1   1  22        0.27      -15.42     10.28 o 
   0   1  22        0.21      -17.35     11.57 o 
   1   1  22      134.18      191.16     16.73 o 
  -7   2  22       18.51      -14.56     14.02 o 
  -6   2  22        0.49       19.55     14.98 o 
  -5   2  22        6.02       16.04     13.04 o 
  -4   2  22       66.58       53.81     12.97 o 
  -3   2  22       11.05        5.45     11.65 o 
  -2   2  22        2.99       -6.64     12.90 o 
  -1   2  22        3.35       -8.54     11.06 o 
   0   2  22       25.98        2.47     13.33 o 
   1   2  22       13.41       10.00     14.94 o 
  -7   3  22        0.68      -17.94     15.21 o 
  -6   3  22        0.22       -7.86     12.94 o 
  -5   3  22        6.55       21.63     13.24 o 
  -4   3  22       28.40       52.60     14.01 o 
  -3   3  22        8.61      -16.90     11.27 o 
  -2   3  22       27.49       16.12     13.26 o 
  -1   3  22       47.50       62.71     12.45 o 
   0   3  22       62.68       53.10     17.41 o 
   1   3  22        0.02       -1.49     14.97 o 
  -7   4  22       42.57       46.24     15.98 o 
  -6   4  22        2.36      -16.63     13.57 o 
  -5   4  22       22.56       13.60     14.08 o 
  -4   4  22        1.82        1.19     12.73 o 
  -3   4  22        4.67      -18.53     12.35 o 
  -2   4  22        2.86        6.31     12.29 o 
  -1   4  22        0.82        4.45     16.27 o 
   0   4  22       16.15        6.04     15.35 o 
  -6   5  22       19.47       25.91     14.86 o 
  -5   5  22       14.63        7.85     14.39 o 
  -4   5  22        0.34       -4.15     13.50 o 
  -3   5  22        0.23      -21.19     14.13 o 
  -2   5  22        1.68       -9.97     16.86 o 
  -1   5  22       13.50        2.18     16.71 o 
   0   5  22       20.78       30.01     17.47 o 
  -6   6  22       36.60       27.98     15.30 o 
  -5   6  22       16.93       16.85     14.53 o 
  -4   6  22        1.27       14.20     14.32 o 
  -3   6  22        3.04      -23.72     23.64 o 
  -2   6  22        1.45       35.22     19.57 o 
  -1   6  22        6.62       -8.53     18.08 o 
  -5   7  22        0.47       -3.74     21.57 o 
  -4   7  22        1.69       -5.53     18.43 o 
  -3   7  22        1.01      -24.94     23.52 o 
  -2   7  22       49.07       48.25     29.12 o 
  -5   0  23       69.65      139.75     21.75 o 
  -3   0  23       34.79       13.52     17.56 o 
  -1   0  23        4.32      -21.18     23.06 o 
  -6   1  23        6.31        5.35     14.81 o 
  -5   1  23       28.71       51.86     13.96 o 
  -4   1  23        0.08        6.34     12.38 o 
  -3   1  23        4.27       -1.96     12.21 o 
  -2   1  23        3.50      -10.71     11.92 o 
  -1   1  23        0.09      -20.02     13.35 o 
   0   1  23        4.53      -18.59     12.39 o 
  -6   2  23       84.13      101.37     16.42 o 
  -5   2  23        0.00        2.16     13.57 o 
  -4   2  23       39.69       47.86     13.55 o 
  -3   2  23       24.86       35.12     12.92 o 
  -2   2  23       20.93       12.47     17.97 o 
  -1   2  23        0.04       -7.63     12.65 o 
  -6   3  23        1.66      -10.20     13.34 o 
  -5   3  23       10.26       -5.34     13.47 o 
  -4   3  23       63.19       73.67     15.09 o 
  -3   3  23        9.57       -9.47     12.11 o 
  -2   3  23        8.39       -0.93     13.81 o 
  -1   3  23        0.24      -17.32     12.73 o 
  -5   4  23        5.12       13.07     14.50 o 
  -4   4  23       11.78       12.75     13.70 o 
  -3   4  23       14.89       -0.44     12.43 o 
  -2   4  23       49.56      102.92     25.79 o 
  -4   5  23       48.50       61.39     26.56 o 
  -3   5  23        0.55      -14.19     24.80 o 
                                                 
